# Supplementary material for: Polycomb Group Gene OsFIE2 Regulates Rice (Oryza sativa) Seed Development and Grain Filling via a Mechanism Distinct from Arabidopsis
Source: PLoS Genet. 2013 Mar 7;9(3):e1003322. doi: 10.1371/journal.pgen.1003322 (PMC3591265; doi:10.1371/journal.pgen.1003322)
Supplement: Table S2 — The list of H3K27me3 enriched peaks in rice endosperm. (XLS) [file pgen.1003322.s005.xls]

## Sheet: Brandon findpeaks list
Table S2. The list of H3K27me3 enriched peaks in rice endosperm.
Chromosome number	Algorithm used for peak calling	Peak start position	Peak end position	Peak position strand	Peak ID and False Discovery Rate
chr01|13101	FindPeaks	37927	38530	+	ID=FindPeaks35;Note=FDR: 1.2576507E-4
chr01|13101	FindPeaks	212414	214521	+	ID=FindPeaks130;Note=FDR: 0.0
chr01|13101	FindPeaks	214523	215043	+	ID=FindPeaks131;Note=FDR: 0.0
chr01|13101	FindPeaks	215045	215787	+	ID=FindPeaks132;Note=FDR: 0.0
chr01|13101	FindPeaks	215789	216787	+	ID=FindPeaks133;Note=FDR: 2.6308867E-6
chr01|13101	FindPeaks	235928	236491	+	ID=FindPeaks147;Note=FDR: 0.0
chr01|13101	FindPeaks	236523	238028	+	ID=FindPeaks148;Note=FDR: 0.0
chr01|13101	FindPeaks	238030	238660	+	ID=FindPeaks149;Note=FDR: 0.0
chr01|13101	FindPeaks	238662	239114	+	ID=FindPeaks150;Note=FDR: 0.0
chr01|13101	FindPeaks	239116	240511	+	ID=FindPeaks151;Note=FDR: 0.0
chr01|13101	FindPeaks	240524	241143	+	ID=FindPeaks152;Note=FDR: 3.9670253E-4
chr01|13101	FindPeaks	244663	245139	+	ID=FindPeaks154;Note=FDR: 2.6308867E-6
chr01|13101	FindPeaks	297071	298086	+	ID=FindPeaks185;Note=FDR: 0.0
chr01|13101	FindPeaks	298578	299320	+	ID=FindPeaks187;Note=FDR: 2.6308867E-6
chr01|13101	FindPeaks	330327	331001	+	ID=FindPeaks209;Note=FDR: 0.008066991
chr01|13101	FindPeaks	353580	354070	+	ID=FindPeaks226;Note=FDR: 0.0032262774
chr01|13101	FindPeaks	357445	358060	+	ID=FindPeaks229;Note=FDR: 0.043232728
chr01|13101	FindPeaks	365968	366343	+	ID=FindPeaks240;Note=FDR: 0.0032262774
chr01|13101	FindPeaks	405513	406113	+	ID=FindPeaks266;Note=FDR: 6.55308E-5
chr01|13101	FindPeaks	406152	407594	+	ID=FindPeaks267;Note=FDR: 0.01937338
chr01|13101	FindPeaks	448168	449216	+	ID=FindPeaks301;Note=FDR: 0.0011761788
chr01|13101	FindPeaks	450691	451473	+	ID=FindPeaks304;Note=FDR: 6.55308E-5
chr01|13101	FindPeaks	451608	453336	+	ID=FindPeaks305;Note=FDR: 0.0
chr01|13101	FindPeaks	453338	453977	+	ID=FindPeaks306;Note=FDR: 0.043232728
chr01|13101	FindPeaks	453979	454397	+	ID=FindPeaks307;Note=FDR: 0.0011761788
chr01|13101	FindPeaks	454600	455336	+	ID=FindPeaks308;Note=FDR: 0.008066991
chr01|13101	FindPeaks	460181	460643	+	ID=FindPeaks313;Note=FDR: 0.0032262774
chr01|13101	FindPeaks	478083	478498	+	ID=FindPeaks318;Note=FDR: 0.043232728
chr01|13101	FindPeaks	525666	526069	+	ID=FindPeaks353;Note=FDR: 6.55308E-5
chr01|13101	FindPeaks	526071	526854	+	ID=FindPeaks354;Note=FDR: 0.043232728
chr01|13101	FindPeaks	530835	531577	+	ID=FindPeaks358;Note=FDR: 0.0
chr01|13101	FindPeaks	532030	532554	+	ID=FindPeaks359;Note=FDR: 0.0
chr01|13101	FindPeaks	532556	533320	+	ID=FindPeaks360;Note=FDR: 0.0
chr01|13101	FindPeaks	533412	535465	+	ID=FindPeaks361;Note=FDR: 0.0
chr01|13101	FindPeaks	535467	536082	+	ID=FindPeaks362;Note=FDR: 6.55308E-5
chr01|13101	FindPeaks	559719	561483	+	ID=FindPeaks386;Note=FDR: 0.0032262774
chr01|13101	FindPeaks	561499	562388	+	ID=FindPeaks387;Note=FDR: 0.043232728
chr01|13101	FindPeaks	565117	565562	+	ID=FindPeaks393;Note=FDR: 3.9670253E-4
chr01|13101	FindPeaks	565564	565904	+	ID=FindPeaks394;Note=FDR: 0.008066991
chr01|13101	FindPeaks	566043	566796	+	ID=FindPeaks395;Note=FDR: 0.0
chr01|13101	FindPeaks	567035	568135	+	ID=FindPeaks396;Note=FDR: 0.0032262774
chr01|13101	FindPeaks	569156	569782	+	ID=FindPeaks397;Note=FDR: 2.6848913E-5
chr01|13101	FindPeaks	570346	571231	+	ID=FindPeaks399;Note=FDR: 0.0
chr01|13101	FindPeaks	577279	577948	+	ID=FindPeaks405;Note=FDR: 0.0011761788
chr01|13101	FindPeaks	600422	601240	+	ID=FindPeaks419;Note=FDR: 1.2576507E-4
chr01|13101	FindPeaks	601242	601942	+	ID=FindPeaks420;Note=FDR: 0.0
chr01|13101	FindPeaks	601944	603710	+	ID=FindPeaks421;Note=FDR: 0.0
chr01|13101	FindPeaks	604285	605104	+	ID=FindPeaks423;Note=FDR: 0.0011761788
chr01|13101	FindPeaks	608126	608704	+	ID=FindPeaks428;Note=FDR: 0.0
chr01|13101	FindPeaks	608706	609593	+	ID=FindPeaks429;Note=FDR: 0.0
chr01|13101	FindPeaks	609595	611024	+	ID=FindPeaks430;Note=FDR: 0.0
chr01|13101	FindPeaks	611026	611795	+	ID=FindPeaks431;Note=FDR: 0.0
chr01|13101	FindPeaks	611797	612808	+	ID=FindPeaks432;Note=FDR: 0.0
chr01|13101	FindPeaks	618729	619060	+	ID=FindPeaks436;Note=FDR: 0.043232728
chr01|13101	FindPeaks	620015	620576	+	ID=FindPeaks438;Note=FDR: 0.01937338
chr01|13101	FindPeaks	642927	643484	+	ID=FindPeaks457;Note=FDR: 0.01937338
chr01|13101	FindPeaks	742237	742587	+	ID=FindPeaks505;Note=FDR: 0.043232728
chr01|13101	FindPeaks	743777	744390	+	ID=FindPeaks506;Note=FDR: 0.008066991
chr01|13101	FindPeaks	783789	784435	+	ID=FindPeaks530;Note=FDR: 0.0
chr01|13101	FindPeaks	786747	787135	+	ID=FindPeaks534;Note=FDR: 0.01937338
chr01|13101	FindPeaks	787233	788054	+	ID=FindPeaks535;Note=FDR: 2.6308867E-6
chr01|13101	FindPeaks	788056	788487	+	ID=FindPeaks536;Note=FDR: 0.0011761788
chr01|13101	FindPeaks	794147	794529	+	ID=FindPeaks539;Note=FDR: 6.55308E-5
chr01|13101	FindPeaks	840407	840952	+	ID=FindPeaks549;Note=FDR: 6.55308E-5
chr01|13101	FindPeaks	843406	844178	+	ID=FindPeaks551;Note=FDR: 0.008066991
chr01|13101	FindPeaks	849026	849705	+	ID=FindPeaks555;Note=FDR: 0.043232728
chr01|13101	FindPeaks	851466	851935	+	ID=FindPeaks558;Note=FDR: 0.008066991
chr01|13101	FindPeaks	856112	857116	+	ID=FindPeaks566;Note=FDR: 0.008066991
chr01|13101	FindPeaks	916524	916969	+	ID=FindPeaks586;Note=FDR: 0.043232728
chr01|13101	FindPeaks	918338	918996	+	ID=FindPeaks588;Note=FDR: 0.043232728
chr01|13101	FindPeaks	972492	973013	+	ID=FindPeaks624;Note=FDR: 0.0011761788
chr01|13101	FindPeaks	973249	973881	+	ID=FindPeaks625;Note=FDR: 0.0
chr01|13101	FindPeaks	974008	975260	+	ID=FindPeaks626;Note=FDR: 0.0
chr01|13101	FindPeaks	975262	975879	+	ID=FindPeaks627;Note=FDR: 2.6308867E-6
chr01|13101	FindPeaks	975911	976799	+	ID=FindPeaks628;Note=FDR: 3.9670253E-4
chr01|13101	FindPeaks	985024	985397	+	ID=FindPeaks639;Note=FDR: 0.043232728
chr01|13101	FindPeaks	985399	985774	+	ID=FindPeaks640;Note=FDR: 2.6308867E-6
chr01|13101	FindPeaks	985776	986074	+	ID=FindPeaks641;Note=FDR: 0.0
chr01|13101	FindPeaks	994381	994922	+	ID=FindPeaks646;Note=FDR: 1.2576507E-4
chr01|13101	FindPeaks	1005094	1005563	+	ID=FindPeaks657;Note=FDR: 0.01937338
chr01|13101	FindPeaks	1011549	1012759	+	ID=FindPeaks664;Note=FDR: 0.0011761788
chr01|13101	FindPeaks	1032274	1032696	+	ID=FindPeaks681;Note=FDR: 0.0011761788
chr01|13101	FindPeaks	1037081	1037564	+	ID=FindPeaks689;Note=FDR: 0.008066991
chr01|13101	FindPeaks	1093136	1093630	+	ID=FindPeaks742;Note=FDR: 0.043232728
chr01|13101	FindPeaks	1093942	1095165	+	ID=FindPeaks744;Note=FDR: 0.0032262774
chr01|13101	FindPeaks	1095215	1095627	+	ID=FindPeaks745;Note=FDR: 0.043232728
chr01|13101	FindPeaks	1095629	1095992	+	ID=FindPeaks746;Note=FDR: 0.043232728
chr01|13101	FindPeaks	1119062	1119520	+	ID=FindPeaks761;Note=FDR: 0.0
chr01|13101	FindPeaks	1119522	1121022	+	ID=FindPeaks762;Note=FDR: 0.0
chr01|13101	FindPeaks	1121024	1121941	+	ID=FindPeaks763;Note=FDR: 0.0
chr01|13101	FindPeaks	1121943	1122972	+	ID=FindPeaks764;Note=FDR: 1.2576507E-4
chr01|13101	FindPeaks	1135503	1136094	+	ID=FindPeaks775;Note=FDR: 0.043232728
chr01|13101	FindPeaks	1136096	1136972	+	ID=FindPeaks776;Note=FDR: 0.0
chr01|13101	FindPeaks	1136974	1137466	+	ID=FindPeaks777;Note=FDR: 0.0
chr01|13101	FindPeaks	1137596	1139147	+	ID=FindPeaks778;Note=FDR: 0.0
chr01|13101	FindPeaks	1139838	1141338	+	ID=FindPeaks780;Note=FDR: 0.0032262774
chr01|13101	FindPeaks	1141340	1142089	+	ID=FindPeaks781;Note=FDR: 0.0011761788
chr01|13101	FindPeaks	1142091	1142788	+	ID=FindPeaks782;Note=FDR: 0.0
chr01|13101	FindPeaks	1142790	1143150	+	ID=FindPeaks783;Note=FDR: 3.9670253E-4
chr01|13101	FindPeaks	1143152	1143530	+	ID=FindPeaks784;Note=FDR: 0.0032262774
chr01|13101	FindPeaks	1202560	1203724	+	ID=FindPeaks838;Note=FDR: 1.2576507E-4
chr01|13101	FindPeaks	1203796	1204668	+	ID=FindPeaks839;Note=FDR: 0.0
chr01|13101	FindPeaks	1204687	1204981	+	ID=FindPeaks840;Note=FDR: 0.043232728
chr01|13101	FindPeaks	1204983	1205778	+	ID=FindPeaks841;Note=FDR: 0.043232728
chr01|13101	FindPeaks	1206532	1207223	+	ID=FindPeaks843;Note=FDR: 3.9670253E-4
chr01|13101	FindPeaks	1207225	1207741	+	ID=FindPeaks844;Note=FDR: 0.0032262774
chr01|13101	FindPeaks	1207743	1208376	+	ID=FindPeaks845;Note=FDR: 0.008066991
chr01|13101	FindPeaks	1208378	1209149	+	ID=FindPeaks846;Note=FDR: 3.9670253E-4
chr01|13101	FindPeaks	1209161	1209697	+	ID=FindPeaks847;Note=FDR: 0.0
chr01|13101	FindPeaks	1209699	1210223	+	ID=FindPeaks848;Note=FDR: 0.0032262774
chr01|13101	FindPeaks	1210225	1211087	+	ID=FindPeaks849;Note=FDR: 0.0
chr01|13101	FindPeaks	1211110	1212996	+	ID=FindPeaks850;Note=FDR: 0.0
chr01|13101	FindPeaks	1212998	1213573	+	ID=FindPeaks851;Note=FDR: 6.55308E-5
chr01|13101	FindPeaks	1213846	1214345	+	ID=FindPeaks852;Note=FDR: 2.6848913E-5
chr01|13101	FindPeaks	1214372	1215575	+	ID=FindPeaks853;Note=FDR: 0.043232728
chr01|13101	FindPeaks	1218736	1219230	+	ID=FindPeaks858;Note=FDR: 0.01937338
chr01|13101	FindPeaks	1223524	1224053	+	ID=FindPeaks865;Note=FDR: 0.0032262774
chr01|13101	FindPeaks	1224055	1224592	+	ID=FindPeaks866;Note=FDR: 0.0032262774
chr01|13101	FindPeaks	1224607	1225191	+	ID=FindPeaks867;Note=FDR: 0.0
chr01|13101	FindPeaks	1228304	1228783	+	ID=FindPeaks872;Note=FDR: 0.01937338
chr01|13101	FindPeaks	1236622	1237546	+	ID=FindPeaks881;Note=FDR: 2.6848913E-5
chr01|13101	FindPeaks	1260868	1261547	+	ID=FindPeaks888;Note=FDR: 0.01937338
chr01|13101	FindPeaks	1280128	1280655	+	ID=FindPeaks899;Note=FDR: 0.01937338
chr01|13101	FindPeaks	1281247	1281734	+	ID=FindPeaks901;Note=FDR: 0.0032262774
chr01|13101	FindPeaks	1289362	1289919	+	ID=FindPeaks911;Note=FDR: 0.0011761788
chr01|13101	FindPeaks	1293294	1293737	+	ID=FindPeaks916;Note=FDR: 0.0
chr01|13101	FindPeaks	1298592	1299085	+	ID=FindPeaks919;Note=FDR: 0.043232728
chr01|13101	FindPeaks	1305583	1306907	+	ID=FindPeaks927;Note=FDR: 0.0
chr01|13101	FindPeaks	1306975	1307932	+	ID=FindPeaks928;Note=FDR: 0.0011761788
chr01|13101	FindPeaks	1307934	1308485	+	ID=FindPeaks929;Note=FDR: 0.01937338
chr01|13101	FindPeaks	1312137	1312572	+	ID=FindPeaks932;Note=FDR: 0.0
chr01|13101	FindPeaks	1314298	1315115	+	ID=FindPeaks935;Note=FDR: 2.6308867E-6
chr01|13101	FindPeaks	1315117	1315782	+	ID=FindPeaks936;Note=FDR: 1.2576507E-4
chr01|13101	FindPeaks	1320054	1320564	+	ID=FindPeaks941;Note=FDR: 0.0032262774
chr01|13101	FindPeaks	1324748	1325456	+	ID=FindPeaks946;Note=FDR: 3.9670253E-4
chr01|13101	FindPeaks	1325458	1326965	+	ID=FindPeaks947;Note=FDR: 0.0
chr01|13101	FindPeaks	1331689	1332202	+	ID=FindPeaks950;Note=FDR: 0.0032262774
chr01|13101	FindPeaks	1334973	1336155	+	ID=FindPeaks956;Note=FDR: 2.6848913E-5
chr01|13101	FindPeaks	1336639	1337387	+	ID=FindPeaks958;Note=FDR: 0.0
chr01|13101	FindPeaks	1337389	1340053	+	ID=FindPeaks959;Note=FDR: 0.0
chr01|13101	FindPeaks	1341354	1342932	+	ID=FindPeaks962;Note=FDR: 0.0
chr01|13101	FindPeaks	1342984	1343729	+	ID=FindPeaks963;Note=FDR: 0.0011761788
chr01|13101	FindPeaks	1344906	1345802	+	ID=FindPeaks966;Note=FDR: 0.0011761788
chr01|13101	FindPeaks	1346090	1346990	+	ID=FindPeaks967;Note=FDR: 0.0011761788
chr01|13101	FindPeaks	1348935	1349550	+	ID=FindPeaks970;Note=FDR: 1.2576507E-4
chr01|13101	FindPeaks	1349552	1350712	+	ID=FindPeaks971;Note=FDR: 0.0
chr01|13101	FindPeaks	1350714	1351133	+	ID=FindPeaks972;Note=FDR: 0.0
chr01|13101	FindPeaks	1351135	1351767	+	ID=FindPeaks973;Note=FDR: 0.0
chr01|13101	FindPeaks	1351897	1352339	+	ID=FindPeaks974;Note=FDR: 0.008066991
chr01|13101	FindPeaks	1352341	1353504	+	ID=FindPeaks975;Note=FDR: 0.0
chr01|13101	FindPeaks	1353506	1354711	+	ID=FindPeaks976;Note=FDR: 0.0
chr01|13101	FindPeaks	1354713	1356977	+	ID=FindPeaks977;Note=FDR: 0.0
chr01|13101	FindPeaks	1356979	1357976	+	ID=FindPeaks978;Note=FDR: 0.0
chr01|13101	FindPeaks	1358123	1358832	+	ID=FindPeaks979;Note=FDR: 0.0
chr01|13101	FindPeaks	1360169	1361824	+	ID=FindPeaks982;Note=FDR: 0.0
chr01|13101	FindPeaks	1362447	1362921	+	ID=FindPeaks984;Note=FDR: 0.0
chr01|13101	FindPeaks	1370079	1370378	+	ID=FindPeaks989;Note=FDR: 0.0
chr01|13101	FindPeaks	1370889	1371717	+	ID=FindPeaks991;Note=FDR: 0.008066991
chr01|13101	FindPeaks	1373143	1373988	+	ID=FindPeaks995;Note=FDR: 0.0032262774
chr01|13101	FindPeaks	1375102	1375673	+	ID=FindPeaks996;Note=FDR: 0.0011761788
chr01|13101	FindPeaks	1421927	1422497	+	ID=FindPeaks1028;Note=FDR: 0.043232728
chr01|13101	FindPeaks	1427699	1428334	+	ID=FindPeaks1034;Note=FDR: 3.9670253E-4
chr01|13101	FindPeaks	1429944	1430462	+	ID=FindPeaks1037;Note=FDR: 0.0032262774
chr01|13101	FindPeaks	1482224	1483464	+	ID=FindPeaks1061;Note=FDR: 0.008066991
chr01|13101	FindPeaks	1484252	1485448	+	ID=FindPeaks1063;Note=FDR: 1.2576507E-4
chr01|13101	FindPeaks	1485834	1486945	+	ID=FindPeaks1065;Note=FDR: 0.01937338
chr01|13101	FindPeaks	1487026	1488630	+	ID=FindPeaks1066;Note=FDR: 2.6308867E-6
chr01|13101	FindPeaks	1488632	1489490	+	ID=FindPeaks1067;Note=FDR: 0.0
chr01|13101	FindPeaks	1489534	1489902	+	ID=FindPeaks1068;Note=FDR: 0.01937338
chr01|13101	FindPeaks	1489904	1491037	+	ID=FindPeaks1069;Note=FDR: 1.2576507E-4
chr01|13101	FindPeaks	1491039	1491724	+	ID=FindPeaks1070;Note=FDR: 0.0
chr01|13101	FindPeaks	1492873	1493356	+	ID=FindPeaks1072;Note=FDR: 2.6848913E-5
chr01|13101	FindPeaks	1493358	1493839	+	ID=FindPeaks1073;Note=FDR: 0.008066991
chr01|13101	FindPeaks	1494024	1496042	+	ID=FindPeaks1074;Note=FDR: 6.55308E-5
chr01|13101	FindPeaks	1496121	1496494	+	ID=FindPeaks1075;Note=FDR: 0.043232728
chr01|13101	FindPeaks	1496534	1498273	+	ID=FindPeaks1076;Note=FDR: 2.6848913E-5
chr01|13101	FindPeaks	1509326	1510078	+	ID=FindPeaks1091;Note=FDR: 0.0032262774
chr01|13101	FindPeaks	1512618	1513415	+	ID=FindPeaks1094;Note=FDR: 0.043232728
chr01|13101	FindPeaks	1518636	1519696	+	ID=FindPeaks1100;Note=FDR: 0.0
chr01|13101	FindPeaks	1519698	1520645	+	ID=FindPeaks1101;Note=FDR: 0.0011761788
chr01|13101	FindPeaks	1526580	1527263	+	ID=FindPeaks1103;Note=FDR: 3.9670253E-4
chr01|13101	FindPeaks	1528370	1529078	+	ID=FindPeaks1105;Note=FDR: 2.6308867E-6
chr01|13101	FindPeaks	1529080	1529606	+	ID=FindPeaks1106;Note=FDR: 0.0032262774
chr01|13101	FindPeaks	1536444	1537036	+	ID=FindPeaks1117;Note=FDR: 6.55308E-5
chr01|13101	FindPeaks	1537038	1538139	+	ID=FindPeaks1118;Note=FDR: 0.0
chr01|13101	FindPeaks	1538141	1539352	+	ID=FindPeaks1119;Note=FDR: 0.0
chr01|13101	FindPeaks	1539354	1539978	+	ID=FindPeaks1120;Note=FDR: 0.0
chr01|13101	FindPeaks	1539980	1541318	+	ID=FindPeaks1121;Note=FDR: 6.55308E-5
chr01|13101	FindPeaks	1541410	1542035	+	ID=FindPeaks1122;Note=FDR: 0.0
chr01|13101	FindPeaks	1542037	1542785	+	ID=FindPeaks1123;Note=FDR: 6.55308E-5
chr01|13101	FindPeaks	1542899	1543475	+	ID=FindPeaks1124;Note=FDR: 0.0
chr01|13101	FindPeaks	1543477	1544483	+	ID=FindPeaks1125;Note=FDR: 0.0
chr01|13101	FindPeaks	1544485	1545158	+	ID=FindPeaks1126;Note=FDR: 0.0
chr01|13101	FindPeaks	1545160	1547237	+	ID=FindPeaks1127;Note=FDR: 0.0
chr01|13101	FindPeaks	1547239	1548110	+	ID=FindPeaks1128;Note=FDR: 0.0
chr01|13101	FindPeaks	1548112	1551245	+	ID=FindPeaks1129;Note=FDR: 0.0
chr01|13101	FindPeaks	1551247	1551733	+	ID=FindPeaks1130;Note=FDR: 0.0
chr01|13101	FindPeaks	1551735	1552776	+	ID=FindPeaks1131;Note=FDR: 0.0
chr01|13101	FindPeaks	1552778	1553723	+	ID=FindPeaks1132;Note=FDR: 0.0
chr01|13101	FindPeaks	1553725	1554985	+	ID=FindPeaks1133;Note=FDR: 0.0
chr01|13101	FindPeaks	1554987	1556736	+	ID=FindPeaks1134;Note=FDR: 0.0
chr01|13101	FindPeaks	1556738	1558798	+	ID=FindPeaks1135;Note=FDR: 0.0
chr01|13101	FindPeaks	1558800	1559419	+	ID=FindPeaks1136;Note=FDR: 0.0
chr01|13101	FindPeaks	1576085	1576519	+	ID=FindPeaks1149;Note=FDR: 0.0032262774
chr01|13101	FindPeaks	1599629	1600419	+	ID=FindPeaks1168;Note=FDR: 0.043232728
chr01|13101	FindPeaks	1614451	1615124	+	ID=FindPeaks1174;Note=FDR: 0.0
chr01|13101	FindPeaks	1615135	1616040	+	ID=FindPeaks1175;Note=FDR: 0.0
chr01|13101	FindPeaks	1616042	1617652	+	ID=FindPeaks1176;Note=FDR: 0.0
chr01|13101	FindPeaks	1617654	1618671	+	ID=FindPeaks1177;Note=FDR: 0.0
chr01|13101	FindPeaks	1618673	1619447	+	ID=FindPeaks1178;Note=FDR: 0.0
chr01|13101	FindPeaks	1619582	1620128	+	ID=FindPeaks1179;Note=FDR: 0.0
chr01|13101	FindPeaks	1620130	1622175	+	ID=FindPeaks1180;Note=FDR: 0.0
chr01|13101	FindPeaks	1622177	1623113	+	ID=FindPeaks1181;Note=FDR: 0.0
chr01|13101	FindPeaks	1623115	1625244	+	ID=FindPeaks1182;Note=FDR: 0.0
chr01|13101	FindPeaks	1625246	1626567	+	ID=FindPeaks1183;Note=FDR: 0.0
chr01|13101	FindPeaks	1626569	1627085	+	ID=FindPeaks1184;Note=FDR: 0.0
chr01|13101	FindPeaks	1627087	1627618	+	ID=FindPeaks1185;Note=FDR: 0.0
chr01|13101	FindPeaks	1628378	1629799	+	ID=FindPeaks1186;Note=FDR: 0.0
chr01|13101	FindPeaks	1629833	1630784	+	ID=FindPeaks1187;Note=FDR: 0.0
chr01|13101	FindPeaks	1630786	1631705	+	ID=FindPeaks1188;Note=FDR: 0.0
chr01|13101	FindPeaks	1639250	1640217	+	ID=FindPeaks1197;Note=FDR: 0.0011761788
chr01|13101	FindPeaks	1640219	1640784	+	ID=FindPeaks1198;Note=FDR: 0.0
chr01|13101	FindPeaks	1640841	1641505	+	ID=FindPeaks1199;Note=FDR: 1.2576507E-4
chr01|13101	FindPeaks	1642389	1642911	+	ID=FindPeaks1202;Note=FDR: 0.01937338
chr01|13101	FindPeaks	1642913	1643488	+	ID=FindPeaks1203;Note=FDR: 0.043232728
chr01|13101	FindPeaks	1644301	1645170	+	ID=FindPeaks1204;Note=FDR: 0.008066991
chr01|13101	FindPeaks	1645197	1646877	+	ID=FindPeaks1205;Note=FDR: 0.0
chr01|13101	FindPeaks	1646879	1647499	+	ID=FindPeaks1206;Note=FDR: 0.0
chr01|13101	FindPeaks	1647501	1648375	+	ID=FindPeaks1207;Note=FDR: 0.0
chr01|13101	FindPeaks	1648377	1649433	+	ID=FindPeaks1208;Note=FDR: 0.0
chr01|13101	FindPeaks	1649435	1649799	+	ID=FindPeaks1209;Note=FDR: 0.0
chr01|13101	FindPeaks	1649801	1650631	+	ID=FindPeaks1210;Note=FDR: 0.0
chr01|13101	FindPeaks	1650633	1651117	+	ID=FindPeaks1211;Note=FDR: 0.0
chr01|13101	FindPeaks	1651342	1652276	+	ID=FindPeaks1212;Note=FDR: 0.0
chr01|13101	FindPeaks	1652278	1652745	+	ID=FindPeaks1213;Note=FDR: 0.0
chr01|13101	FindPeaks	1652747	1653887	+	ID=FindPeaks1214;Note=FDR: 0.0
chr01|13101	FindPeaks	1653889	1655768	+	ID=FindPeaks1215;Note=FDR: 0.0
chr01|13101	FindPeaks	1655801	1658192	+	ID=FindPeaks1216;Note=FDR: 0.0
chr01|13101	FindPeaks	1658194	1658978	+	ID=FindPeaks1217;Note=FDR: 0.0
chr01|13101	FindPeaks	1658980	1660086	+	ID=FindPeaks1218;Note=FDR: 0.0
chr01|13101	FindPeaks	1660088	1661033	+	ID=FindPeaks1219;Note=FDR: 0.0
chr01|13101	FindPeaks	1661498	1662018	+	ID=FindPeaks1221;Note=FDR: 0.008066991
chr01|13101	FindPeaks	1662020	1662543	+	ID=FindPeaks1222;Note=FDR: 0.01937338
chr01|13101	FindPeaks	1662545	1663748	+	ID=FindPeaks1223;Note=FDR: 0.0
chr01|13101	FindPeaks	1664731	1665602	+	ID=FindPeaks1225;Note=FDR: 0.0032262774
chr01|13101	FindPeaks	1666107	1666581	+	ID=FindPeaks1226;Note=FDR: 2.6848913E-5
chr01|13101	FindPeaks	1666704	1667238	+	ID=FindPeaks1227;Note=FDR: 0.0
chr01|13101	FindPeaks	1744783	1745718	+	ID=FindPeaks1275;Note=FDR: 0.043232728
chr01|13101	FindPeaks	1764295	1764638	+	ID=FindPeaks1288;Note=FDR: 3.9670253E-4
chr01|13101	FindPeaks	1789461	1789888	+	ID=FindPeaks1306;Note=FDR: 0.0032262774
chr01|13101	FindPeaks	1794241	1794570	+	ID=FindPeaks1313;Note=FDR: 0.043232728
chr01|13101	FindPeaks	1795299	1796930	+	ID=FindPeaks1315;Note=FDR: 0.0
chr01|13101	FindPeaks	1796932	1797764	+	ID=FindPeaks1316;Note=FDR: 0.0
chr01|13101	FindPeaks	1797803	1799514	+	ID=FindPeaks1317;Note=FDR: 0.0
chr01|13101	FindPeaks	1799516	1801377	+	ID=FindPeaks1318;Note=FDR: 0.0
chr01|13101	FindPeaks	1801874	1802368	+	ID=FindPeaks1319;Note=FDR: 0.043232728
chr01|13101	FindPeaks	1847673	1848027	+	ID=FindPeaks1350;Note=FDR: 0.043232728
chr01|13101	FindPeaks	1859390	1860256	+	ID=FindPeaks1360;Note=FDR: 0.0032262774
chr01|13101	FindPeaks	1882407	1882990	+	ID=FindPeaks1375;Note=FDR: 0.0011761788
chr01|13101	FindPeaks	1887430	1887786	+	ID=FindPeaks1380;Note=FDR: 0.0011761788
chr01|13101	FindPeaks	1903375	1904657	+	ID=FindPeaks1395;Note=FDR: 0.008066991
chr01|13101	FindPeaks	1904659	1905276	+	ID=FindPeaks1396;Note=FDR: 0.008066991
chr01|13101	FindPeaks	1955783	1956140	+	ID=FindPeaks1429;Note=FDR: 0.043232728
chr01|13101	FindPeaks	1981765	1982166	+	ID=FindPeaks1455;Note=FDR: 0.01937338
chr01|13101	FindPeaks	2017454	2018342	+	ID=FindPeaks1476;Note=FDR: 0.043232728
chr01|13101	FindPeaks	2050113	2050455	+	ID=FindPeaks1492;Note=FDR: 0.01937338
chr01|13101	FindPeaks	2051232	2051643	+	ID=FindPeaks1495;Note=FDR: 0.008066991
chr01|13101	FindPeaks	2053127	2053843	+	ID=FindPeaks1498;Note=FDR: 0.008066991
chr01|13101	FindPeaks	2068264	2069318	+	ID=FindPeaks1516;Note=FDR: 0.01937338
chr01|13101	FindPeaks	2069320	2069849	+	ID=FindPeaks1517;Note=FDR: 1.2576507E-4
chr01|13101	FindPeaks	2069851	2070324	+	ID=FindPeaks1518;Note=FDR: 0.008066991
chr01|13101	FindPeaks	2136917	2138276	+	ID=FindPeaks1572;Note=FDR: 3.9670253E-4
chr01|13101	FindPeaks	2138278	2138921	+	ID=FindPeaks1573;Note=FDR: 0.008066991
chr01|13101	FindPeaks	2138923	2139357	+	ID=FindPeaks1574;Note=FDR: 2.6848913E-5
chr01|13101	FindPeaks	2139682	2141671	+	ID=FindPeaks1576;Note=FDR: 0.0
chr01|13101	FindPeaks	2141919	2143316	+	ID=FindPeaks1577;Note=FDR: 0.0
chr01|13101	FindPeaks	2143318	2143767	+	ID=FindPeaks1578;Note=FDR: 0.0011761788
chr01|13101	FindPeaks	2143992	2145222	+	ID=FindPeaks1579;Note=FDR: 1.2576507E-4
chr01|13101	FindPeaks	2145248	2146455	+	ID=FindPeaks1580;Note=FDR: 0.0
chr01|13101	FindPeaks	2146457	2148538	+	ID=FindPeaks1581;Note=FDR: 0.0
chr01|13101	FindPeaks	2148540	2150729	+	ID=FindPeaks1582;Note=FDR: 0.0
chr01|13101	FindPeaks	2150731	2152160	+	ID=FindPeaks1583;Note=FDR: 0.0
chr01|13101	FindPeaks	2152162	2154401	+	ID=FindPeaks1584;Note=FDR: 0.0
chr01|13101	FindPeaks	2154522	2156281	+	ID=FindPeaks1585;Note=FDR: 0.0
chr01|13101	FindPeaks	2156283	2157838	+	ID=FindPeaks1586;Note=FDR: 0.0
chr01|13101	FindPeaks	2157840	2158567	+	ID=FindPeaks1587;Note=FDR: 0.0
chr01|13101	FindPeaks	2158569	2158930	+	ID=FindPeaks1588;Note=FDR: 3.9670253E-4
chr01|13101	FindPeaks	2158932	2159528	+	ID=FindPeaks1589;Note=FDR: 0.0
chr01|13101	FindPeaks	2159530	2160193	+	ID=FindPeaks1590;Note=FDR: 0.0
chr01|13101	FindPeaks	2160198	2161473	+	ID=FindPeaks1591;Note=FDR: 0.0
chr01|13101	FindPeaks	2161475	2162200	+	ID=FindPeaks1592;Note=FDR: 0.0
chr01|13101	FindPeaks	2162238	2162844	+	ID=FindPeaks1593;Note=FDR: 0.0
chr01|13101	FindPeaks	2162846	2163366	+	ID=FindPeaks1594;Note=FDR: 0.0
chr01|13101	FindPeaks	2163368	2163880	+	ID=FindPeaks1595;Note=FDR: 0.0
chr01|13101	FindPeaks	2163889	2165416	+	ID=FindPeaks1596;Note=FDR: 0.0
chr01|13101	FindPeaks	2165547	2165942	+	ID=FindPeaks1597;Note=FDR: 0.0
chr01|13101	FindPeaks	2165944	2166813	+	ID=FindPeaks1598;Note=FDR: 0.0
chr01|13101	FindPeaks	2166815	2168049	+	ID=FindPeaks1599;Note=FDR: 0.0
chr01|13101	FindPeaks	2168051	2168981	+	ID=FindPeaks1600;Note=FDR: 6.55308E-5
chr01|13101	FindPeaks	2168983	2169762	+	ID=FindPeaks1601;Note=FDR: 0.0
chr01|13101	FindPeaks	2169764	2170372	+	ID=FindPeaks1602;Note=FDR: 0.0
chr01|13101	FindPeaks	2170374	2170926	+	ID=FindPeaks1603;Note=FDR: 0.0
chr01|13101	FindPeaks	2170942	2171730	+	ID=FindPeaks1604;Note=FDR: 0.0032262774
chr01|13101	FindPeaks	2171818	2172424	+	ID=FindPeaks1605;Note=FDR: 0.0
chr01|13101	FindPeaks	2172426	2173103	+	ID=FindPeaks1606;Note=FDR: 0.0
chr01|13101	FindPeaks	2173190	2175427	+	ID=FindPeaks1607;Note=FDR: 0.0
chr01|13101	FindPeaks	2175429	2176428	+	ID=FindPeaks1608;Note=FDR: 0.008066991
chr01|13101	FindPeaks	2197347	2198163	+	ID=FindPeaks1610;Note=FDR: 0.0
chr01|13101	FindPeaks	2198165	2199472	+	ID=FindPeaks1611;Note=FDR: 0.0
chr01|13101	FindPeaks	2199474	2200824	+	ID=FindPeaks1612;Note=FDR: 0.0
chr01|13101	FindPeaks	2200826	2201880	+	ID=FindPeaks1613;Note=FDR: 0.0
chr01|13101	FindPeaks	2201998	2204115	+	ID=FindPeaks1614;Note=FDR: 0.0
chr01|13101	FindPeaks	2204117	2205092	+	ID=FindPeaks1615;Note=FDR: 0.0
chr01|13101	FindPeaks	2205094	2205666	+	ID=FindPeaks1616;Note=FDR: 0.0
chr01|13101	FindPeaks	2205668	2206705	+	ID=FindPeaks1617;Note=FDR: 0.0
chr01|13101	FindPeaks	2206707	2207568	+	ID=FindPeaks1618;Note=FDR: 0.0
chr01|13101	FindPeaks	2207570	2208299	+	ID=FindPeaks1619;Note=FDR: 0.0
chr01|13101	FindPeaks	2208301	2209259	+	ID=FindPeaks1620;Note=FDR: 0.0
chr01|13101	FindPeaks	2209261	2210117	+	ID=FindPeaks1621;Note=FDR: 0.0
chr01|13101	FindPeaks	2210119	2211074	+	ID=FindPeaks1622;Note=FDR: 0.0
chr01|13101	FindPeaks	2211076	2211702	+	ID=FindPeaks1623;Note=FDR: 0.0
chr01|13101	FindPeaks	2211800	2212311	+	ID=FindPeaks1624;Note=FDR: 0.043232728
chr01|13101	FindPeaks	2222575	2223110	+	ID=FindPeaks1636;Note=FDR: 0.0032262774
chr01|13101	FindPeaks	2223296	2223846	+	ID=FindPeaks1637;Note=FDR: 0.0011761788
chr01|13101	FindPeaks	2224619	2224993	+	ID=FindPeaks1639;Note=FDR: 0.008066991
chr01|13101	FindPeaks	2225462	2226102	+	ID=FindPeaks1641;Note=FDR: 0.008066991
chr01|13101	FindPeaks	2226104	2227260	+	ID=FindPeaks1642;Note=FDR: 0.0
chr01|13101	FindPeaks	2227391	2228398	+	ID=FindPeaks1643;Note=FDR: 0.0
chr01|13101	FindPeaks	2228412	2229167	+	ID=FindPeaks1644;Note=FDR: 0.0
chr01|13101	FindPeaks	2235185	2235632	+	ID=FindPeaks1647;Note=FDR: 1.2576507E-4
chr01|13101	FindPeaks	2235634	2237132	+	ID=FindPeaks1648;Note=FDR: 1.2576507E-4
chr01|13101	FindPeaks	2237149	2238263	+	ID=FindPeaks1649;Note=FDR: 0.0032262774
chr01|13101	FindPeaks	2238306	2239439	+	ID=FindPeaks1650;Note=FDR: 0.0011761788
chr01|13101	FindPeaks	2239441	2239810	+	ID=FindPeaks1651;Note=FDR: 0.01937338
chr01|13101	FindPeaks	2239812	2240548	+	ID=FindPeaks1652;Note=FDR: 1.2576507E-4
chr01|13101	FindPeaks	2240569	2242277	+	ID=FindPeaks1653;Note=FDR: 0.0
chr01|13101	FindPeaks	2249190	2250804	+	ID=FindPeaks1661;Note=FDR: 0.043232728
chr01|13101	FindPeaks	2252247	2252908	+	ID=FindPeaks1664;Note=FDR: 0.008066991
chr01|13101	FindPeaks	2303169	2303563	+	ID=FindPeaks1698;Note=FDR: 0.0
chr01|13101	FindPeaks	2303680	2304772	+	ID=FindPeaks1699;Note=FDR: 0.043232728
chr01|13101	FindPeaks	2304774	2306754	+	ID=FindPeaks1700;Note=FDR: 0.008066991
chr01|13101	FindPeaks	2320957	2321830	+	ID=FindPeaks1716;Note=FDR: 3.9670253E-4
chr01|13101	FindPeaks	2322424	2322782	+	ID=FindPeaks1718;Note=FDR: 2.6848913E-5
chr01|13101	FindPeaks	2322784	2323109	+	ID=FindPeaks1719;Note=FDR: 0.0
chr01|13101	FindPeaks	2323367	2323843	+	ID=FindPeaks1720;Note=FDR: 0.0032262774
chr01|13101	FindPeaks	2326158	2326619	+	ID=FindPeaks1725;Note=FDR: 0.008066991
chr01|13101	FindPeaks	2326723	2327232	+	ID=FindPeaks1726;Note=FDR: 0.0032262774
chr01|13101	FindPeaks	2327234	2327977	+	ID=FindPeaks1727;Note=FDR: 6.55308E-5
chr01|13101	FindPeaks	2327979	2329229	+	ID=FindPeaks1728;Note=FDR: 0.0
chr01|13101	FindPeaks	2329405	2330470	+	ID=FindPeaks1729;Note=FDR: 0.0
chr01|13101	FindPeaks	2339458	2340332	+	ID=FindPeaks1733;Note=FDR: 0.0
chr01|13101	FindPeaks	2342366	2343045	+	ID=FindPeaks1736;Note=FDR: 0.043232728
chr01|13101	FindPeaks	2365448	2365890	+	ID=FindPeaks1752;Note=FDR: 0.01937338
chr01|13101	FindPeaks	2444133	2444534	+	ID=FindPeaks1808;Note=FDR: 0.0032262774
chr01|13101	FindPeaks	2445293	2446136	+	ID=FindPeaks1810;Note=FDR: 0.01937338
chr01|13101	FindPeaks	2446138	2447021	+	ID=FindPeaks1811;Note=FDR: 0.0032262774
chr01|13101	FindPeaks	2473571	2474469	+	ID=FindPeaks1835;Note=FDR: 0.0
chr01|13101	FindPeaks	2474471	2475010	+	ID=FindPeaks1836;Note=FDR: 0.0
chr01|13101	FindPeaks	2475012	2475694	+	ID=FindPeaks1837;Note=FDR: 0.0
chr01|13101	FindPeaks	2475785	2476956	+	ID=FindPeaks1838;Note=FDR: 1.2576507E-4
chr01|13101	FindPeaks	2510259	2510904	+	ID=FindPeaks1858;Note=FDR: 0.0
chr01|13101	FindPeaks	2516282	2516955	+	ID=FindPeaks1861;Note=FDR: 0.01937338
chr01|13101	FindPeaks	2516957	2517380	+	ID=FindPeaks1862;Note=FDR: 0.0011761788
chr01|13101	FindPeaks	2517387	2517980	+	ID=FindPeaks1863;Note=FDR: 0.008066991
chr01|13101	FindPeaks	2520577	2521151	+	ID=FindPeaks1866;Note=FDR: 0.01937338
chr01|13101	FindPeaks	2523347	2525400	+	ID=FindPeaks1870;Note=FDR: 0.0011761788
chr01|13101	FindPeaks	2525512	2525947	+	ID=FindPeaks1871;Note=FDR: 0.0032262774
chr01|13101	FindPeaks	2526474	2527504	+	ID=FindPeaks1872;Note=FDR: 0.0
chr01|13101	FindPeaks	2527630	2528508	+	ID=FindPeaks1873;Note=FDR: 0.0
chr01|13101	FindPeaks	2528510	2530125	+	ID=FindPeaks1874;Note=FDR: 0.0
chr01|13101	FindPeaks	2530267	2531382	+	ID=FindPeaks1875;Note=FDR: 0.0
chr01|13101	FindPeaks	2531384	2531870	+	ID=FindPeaks1876;Note=FDR: 0.0
chr01|13101	FindPeaks	2531971	2532619	+	ID=FindPeaks1877;Note=FDR: 0.0011761788
chr01|13101	FindPeaks	2533577	2534229	+	ID=FindPeaks1879;Note=FDR: 0.043232728
chr01|13101	FindPeaks	2535020	2535857	+	ID=FindPeaks1881;Note=FDR: 6.55308E-5
chr01|13101	FindPeaks	2535859	2536457	+	ID=FindPeaks1882;Note=FDR: 0.01937338
chr01|13101	FindPeaks	2536733	2537279	+	ID=FindPeaks1883;Note=FDR: 0.043232728
chr01|13101	FindPeaks	2537281	2537747	+	ID=FindPeaks1884;Note=FDR: 0.0011761788
chr01|13101	FindPeaks	2537749	2538396	+	ID=FindPeaks1885;Note=FDR: 0.043232728
chr01|13101	FindPeaks	2540726	2541634	+	ID=FindPeaks1889;Note=FDR: 6.55308E-5
chr01|13101	FindPeaks	2542061	2542917	+	ID=FindPeaks1891;Note=FDR: 0.043232728
chr01|13101	FindPeaks	2618883	2619915	+	ID=FindPeaks1956;Note=FDR: 0.01937338
chr01|13101	FindPeaks	2641579	2642354	+	ID=FindPeaks1968;Note=FDR: 0.01937338
chr01|13101	FindPeaks	2693324	2693705	+	ID=FindPeaks2003;Note=FDR: 3.9670253E-4
chr01|13101	FindPeaks	2748775	2749178	+	ID=FindPeaks2039;Note=FDR: 0.043232728
chr01|13101	FindPeaks	2754921	2756144	+	ID=FindPeaks2044;Note=FDR: 0.0
chr01|13101	FindPeaks	2800603	2801128	+	ID=FindPeaks2078;Note=FDR: 0.0
chr01|13101	FindPeaks	2823086	2824001	+	ID=FindPeaks2095;Note=FDR: 1.2576507E-4
chr01|13101	FindPeaks	2824393	2825517	+	ID=FindPeaks2097;Note=FDR: 3.9670253E-4
chr01|13101	FindPeaks	2845964	2846551	+	ID=FindPeaks2118;Note=FDR: 1.2576507E-4
chr01|13101	FindPeaks	2846553	2847012	+	ID=FindPeaks2119;Note=FDR: 0.043232728
chr01|13101	FindPeaks	2847748	2848866	+	ID=FindPeaks2120;Note=FDR: 0.043232728
chr01|13101	FindPeaks	2861293	2861836	+	ID=FindPeaks2129;Note=FDR: 0.008066991
chr01|13101	FindPeaks	2885021	2885450	+	ID=FindPeaks2151;Note=FDR: 0.043232728
chr01|13101	FindPeaks	2894398	2895224	+	ID=FindPeaks2158;Note=FDR: 0.043232728
chr01|13101	FindPeaks	2895311	2895734	+	ID=FindPeaks2159;Note=FDR: 0.0
chr01|13101	FindPeaks	2895736	2896606	+	ID=FindPeaks2160;Note=FDR: 0.008066991
chr01|13101	FindPeaks	2898008	2898718	+	ID=FindPeaks2164;Note=FDR: 0.01937338
chr01|13101	FindPeaks	2898720	2900003	+	ID=FindPeaks2165;Note=FDR: 0.0
chr01|13101	FindPeaks	2902959	2903609	+	ID=FindPeaks2172;Note=FDR: 0.01937338
chr01|13101	FindPeaks	2916814	2917255	+	ID=FindPeaks2176;Note=FDR: 6.55308E-5
chr01|13101	FindPeaks	2917257	2918616	+	ID=FindPeaks2177;Note=FDR: 0.0
chr01|13101	FindPeaks	2928296	2928997	+	ID=FindPeaks2184;Note=FDR: 0.01937338
chr01|13101	FindPeaks	2961702	2962350	+	ID=FindPeaks2200;Note=FDR: 0.008066991
chr01|13101	FindPeaks	2995793	2996218	+	ID=FindPeaks2217;Note=FDR: 0.043232728
chr01|13101	FindPeaks	2996912	2998252	+	ID=FindPeaks2219;Note=FDR: 0.01937338
chr01|13101	FindPeaks	3001854	3002806	+	ID=FindPeaks2226;Note=FDR: 3.9670253E-4
chr01|13101	FindPeaks	3014658	3016033	+	ID=FindPeaks2232;Note=FDR: 0.0032262774
chr01|13101	FindPeaks	3016142	3016794	+	ID=FindPeaks2233;Note=FDR: 0.008066991
chr01|13101	FindPeaks	3016906	3017349	+	ID=FindPeaks2234;Note=FDR: 0.01937338
chr01|13101	FindPeaks	3021221	3021700	+	ID=FindPeaks2235;Note=FDR: 3.9670253E-4
chr01|13101	FindPeaks	3120563	3122405	+	ID=FindPeaks2305;Note=FDR: 0.0
chr01|13101	FindPeaks	3148992	3151280	+	ID=FindPeaks2327;Note=FDR: 0.0
chr01|13101	FindPeaks	3153591	3154061	+	ID=FindPeaks2328;Note=FDR: 0.01937338
chr01|13101	FindPeaks	3169357	3169853	+	ID=FindPeaks2331;Note=FDR: 0.0
chr01|13101	FindPeaks	3169855	3171036	+	ID=FindPeaks2332;Note=FDR: 0.0
chr01|13101	FindPeaks	3172089	3172805	+	ID=FindPeaks2334;Note=FDR: 0.0
chr01|13101	FindPeaks	3172807	3173548	+	ID=FindPeaks2335;Note=FDR: 0.043232728
chr01|13101	FindPeaks	3173550	3174451	+	ID=FindPeaks2336;Note=FDR: 0.0
chr01|13101	FindPeaks	3174958	3175710	+	ID=FindPeaks2338;Note=FDR: 0.01937338
chr01|13101	FindPeaks	3176991	3177395	+	ID=FindPeaks2341;Note=FDR: 0.01937338
chr01|13101	FindPeaks	3233782	3234642	+	ID=FindPeaks2378;Note=FDR: 0.0032262774
chr01|13101	FindPeaks	3309881	3310698	+	ID=FindPeaks2435;Note=FDR: 3.9670253E-4
chr01|13101	FindPeaks	3310732	3312094	+	ID=FindPeaks2436;Note=FDR: 0.0011761788
chr01|13101	FindPeaks	3312248	3312657	+	ID=FindPeaks2437;Note=FDR: 0.01937338
chr01|13101	FindPeaks	3316118	3316692	+	ID=FindPeaks2445;Note=FDR: 0.0
chr01|13101	FindPeaks	3322233	3322563	+	ID=FindPeaks2449;Note=FDR: 0.043232728
chr01|13101	FindPeaks	3323838	3324227	+	ID=FindPeaks2450;Note=FDR: 0.008066991
chr01|13101	FindPeaks	3339736	3340157	+	ID=FindPeaks2469;Note=FDR: 0.0011761788
chr01|13101	FindPeaks	3343461	3343816	+	ID=FindPeaks2473;Note=FDR: 0.01937338
chr01|13101	FindPeaks	3362193	3363049	+	ID=FindPeaks2498;Note=FDR: 0.0032262774
chr01|13101	FindPeaks	3371647	3372787	+	ID=FindPeaks2505;Note=FDR: 0.0
chr01|13101	FindPeaks	3377257	3377662	+	ID=FindPeaks2510;Note=FDR: 0.0032262774
chr01|13101	FindPeaks	3377664	3378009	+	ID=FindPeaks2511;Note=FDR: 0.01937338
chr01|13101	FindPeaks	3378011	3379085	+	ID=FindPeaks2512;Note=FDR: 2.6308867E-6
chr01|13101	FindPeaks	3384938	3385305	+	ID=FindPeaks2517;Note=FDR: 0.043232728
chr01|13101	FindPeaks	3391503	3391888	+	ID=FindPeaks2525;Note=FDR: 0.008066991
chr01|13101	FindPeaks	3416424	3417150	+	ID=FindPeaks2560;Note=FDR: 0.0032262774
chr01|13101	FindPeaks	3423440	3423802	+	ID=FindPeaks2564;Note=FDR: 0.01937338
chr01|13101	FindPeaks	3432239	3432919	+	ID=FindPeaks2570;Note=FDR: 0.0032262774
chr01|13101	FindPeaks	3439618	3440725	+	ID=FindPeaks2574;Note=FDR: 0.008066991
chr01|13101	FindPeaks	3454827	3455365	+	ID=FindPeaks2584;Note=FDR: 0.043232728
chr01|13101	FindPeaks	3516389	3517844	+	ID=FindPeaks2628;Note=FDR: 0.0
chr01|13101	FindPeaks	3517846	3520208	+	ID=FindPeaks2629;Note=FDR: 0.0
chr01|13101	FindPeaks	3520215	3521152	+	ID=FindPeaks2630;Note=FDR: 0.0
chr01|13101	FindPeaks	3521154	3522005	+	ID=FindPeaks2631;Note=FDR: 0.0
chr01|13101	FindPeaks	3522434	3522936	+	ID=FindPeaks2633;Note=FDR: 0.008066991
chr01|13101	FindPeaks	3522938	3523496	+	ID=FindPeaks2634;Note=FDR: 0.0
chr01|13101	FindPeaks	3523498	3524247	+	ID=FindPeaks2635;Note=FDR: 0.0
chr01|13101	FindPeaks	3524268	3525539	+	ID=FindPeaks2636;Note=FDR: 0.0
chr01|13101	FindPeaks	3525583	3527405	+	ID=FindPeaks2637;Note=FDR: 0.0
chr01|13101	FindPeaks	3527407	3527895	+	ID=FindPeaks2638;Note=FDR: 0.0
chr01|13101	FindPeaks	3527929	3529811	+	ID=FindPeaks2639;Note=FDR: 0.0
chr01|13101	FindPeaks	3529813	3530500	+	ID=FindPeaks2640;Note=FDR: 0.0
chr01|13101	FindPeaks	3530502	3531277	+	ID=FindPeaks2641;Note=FDR: 0.0
chr01|13101	FindPeaks	3531413	3533059	+	ID=FindPeaks2642;Note=FDR: 0.0
chr01|13101	FindPeaks	3533177	3533848	+	ID=FindPeaks2643;Note=FDR: 0.0
chr01|13101	FindPeaks	3533850	3534822	+	ID=FindPeaks2644;Note=FDR: 0.0
chr01|13101	FindPeaks	3535966	3537293	+	ID=FindPeaks2646;Note=FDR: 0.0
chr01|13101	FindPeaks	3537295	3538017	+	ID=FindPeaks2647;Note=FDR: 0.0032262774
chr01|13101	FindPeaks	3538019	3538937	+	ID=FindPeaks2648;Note=FDR: 0.0
chr01|13101	FindPeaks	3538939	3540018	+	ID=FindPeaks2649;Note=FDR: 0.0
chr01|13101	FindPeaks	3540020	3540882	+	ID=FindPeaks2650;Note=FDR: 0.0
chr01|13101	FindPeaks	3540884	3542233	+	ID=FindPeaks2651;Note=FDR: 0.0
chr01|13101	FindPeaks	3542235	3543005	+	ID=FindPeaks2652;Note=FDR: 0.0
chr01|13101	FindPeaks	3543007	3543924	+	ID=FindPeaks2653;Note=FDR: 0.0
chr01|13101	FindPeaks	3543926	3545088	+	ID=FindPeaks2654;Note=FDR: 0.0
chr01|13101	FindPeaks	3545090	3546518	+	ID=FindPeaks2655;Note=FDR: 0.0
chr01|13101	FindPeaks	3546520	3548419	+	ID=FindPeaks2656;Note=FDR: 0.0
chr01|13101	FindPeaks	3548421	3550449	+	ID=FindPeaks2657;Note=FDR: 0.0
chr01|13101	FindPeaks	3550451	3551987	+	ID=FindPeaks2658;Note=FDR: 0.0
chr01|13101	FindPeaks	3551989	3553595	+	ID=FindPeaks2659;Note=FDR: 0.0
chr01|13101	FindPeaks	3553602	3554050	+	ID=FindPeaks2660;Note=FDR: 0.0
chr01|13101	FindPeaks	3554052	3556050	+	ID=FindPeaks2661;Note=FDR: 0.0
chr01|13101	FindPeaks	3556052	3557143	+	ID=FindPeaks2662;Note=FDR: 0.008066991
chr01|13101	FindPeaks	3598564	3599346	+	ID=FindPeaks2697;Note=FDR: 6.55308E-5
chr01|13101	FindPeaks	3601952	3603004	+	ID=FindPeaks2701;Note=FDR: 0.0
chr01|13101	FindPeaks	3603006	3603595	+	ID=FindPeaks2702;Note=FDR: 6.55308E-5
chr01|13101	FindPeaks	3603597	3604335	+	ID=FindPeaks2703;Note=FDR: 0.0
chr01|13101	FindPeaks	3604337	3604793	+	ID=FindPeaks2704;Note=FDR: 0.0011761788
chr01|13101	FindPeaks	3604926	3605905	+	ID=FindPeaks2705;Note=FDR: 0.008066991
chr01|13101	FindPeaks	3644397	3645270	+	ID=FindPeaks2738;Note=FDR: 0.0032262774
chr01|13101	FindPeaks	3661995	3662248	+	ID=FindPeaks2752;Note=FDR: 0.0
chr01|13101	FindPeaks	3686471	3687617	+	ID=FindPeaks2770;Note=FDR: 0.0
chr01|13101	FindPeaks	3687619	3688055	+	ID=FindPeaks2771;Note=FDR: 2.6848913E-5
chr01|13101	FindPeaks	3688080	3688573	+	ID=FindPeaks2772;Note=FDR: 0.0
chr01|13101	FindPeaks	3688575	3689201	+	ID=FindPeaks2773;Note=FDR: 0.0
chr01|13101	FindPeaks	3689203	3689952	+	ID=FindPeaks2774;Note=FDR: 0.0
chr01|13101	FindPeaks	3690102	3691126	+	ID=FindPeaks2775;Note=FDR: 6.55308E-5
chr01|13101	FindPeaks	3691128	3692316	+	ID=FindPeaks2776;Note=FDR: 6.55308E-5
chr01|13101	FindPeaks	3711051	3711428	+	ID=FindPeaks2798;Note=FDR: 0.043232728
chr01|13101	FindPeaks	3735025	3735487	+	ID=FindPeaks2819;Note=FDR: 0.0
chr01|13101	FindPeaks	3756799	3757513	+	ID=FindPeaks2832;Note=FDR: 0.043232728
chr01|13101	FindPeaks	3758031	3759276	+	ID=FindPeaks2834;Note=FDR: 0.0
chr01|13101	FindPeaks	3759278	3760300	+	ID=FindPeaks2835;Note=FDR: 2.6848913E-5
chr01|13101	FindPeaks	3775760	3777027	+	ID=FindPeaks2838;Note=FDR: 2.6308867E-6
chr01|13101	FindPeaks	3777029	3777410	+	ID=FindPeaks2839;Note=FDR: 0.043232728
chr01|13101	FindPeaks	3777551	3778143	+	ID=FindPeaks2840;Note=FDR: 0.0
chr01|13101	FindPeaks	3778226	3780062	+	ID=FindPeaks2841;Note=FDR: 3.9670253E-4
chr01|13101	FindPeaks	3827243	3828558	+	ID=FindPeaks2867;Note=FDR: 2.6848913E-5
chr01|13101	FindPeaks	3895320	3895848	+	ID=FindPeaks2919;Note=FDR: 0.0032262774
chr01|13101	FindPeaks	3904867	3905603	+	ID=FindPeaks2922;Note=FDR: 2.6848913E-5
chr01|13101	FindPeaks	3928287	3930075	+	ID=FindPeaks2939;Note=FDR: 0.0
chr01|13101	FindPeaks	3930077	3930381	+	ID=FindPeaks2940;Note=FDR: 0.0032262774
chr01|13101	FindPeaks	3944985	3946358	+	ID=FindPeaks2951;Note=FDR: 0.0
chr01|13101	FindPeaks	3946360	3947129	+	ID=FindPeaks2952;Note=FDR: 0.0
chr01|13101	FindPeaks	3947155	3947953	+	ID=FindPeaks2953;Note=FDR: 0.0
chr01|13101	FindPeaks	3947955	3949547	+	ID=FindPeaks2954;Note=FDR: 0.0
chr01|13101	FindPeaks	3949549	3950443	+	ID=FindPeaks2955;Note=FDR: 0.0
chr01|13101	FindPeaks	3950610	3951352	+	ID=FindPeaks2956;Note=FDR: 0.0
chr01|13101	FindPeaks	3951409	3952474	+	ID=FindPeaks2957;Note=FDR: 2.6308867E-6
chr01|13101	FindPeaks	3952476	3953015	+	ID=FindPeaks2958;Note=FDR: 0.0
chr01|13101	FindPeaks	3956808	3957267	+	ID=FindPeaks2963;Note=FDR: 0.008066991
chr01|13101	FindPeaks	3958512	3959286	+	ID=FindPeaks2967;Note=FDR: 0.0
chr01|13101	FindPeaks	3959288	3960306	+	ID=FindPeaks2968;Note=FDR: 0.01937338
chr01|13101	FindPeaks	3960308	3960746	+	ID=FindPeaks2969;Note=FDR: 0.0011761788
chr01|13101	FindPeaks	3960748	3961375	+	ID=FindPeaks2970;Note=FDR: 1.2576507E-4
chr01|13101	FindPeaks	3979661	3980283	+	ID=FindPeaks2985;Note=FDR: 0.0011761788
chr01|13101	FindPeaks	3981542	3981926	+	ID=FindPeaks2986;Note=FDR: 0.043232728
chr01|13101	FindPeaks	4000333	4001973	+	ID=FindPeaks3008;Note=FDR: 0.0
chr01|13101	FindPeaks	4002941	4003248	+	ID=FindPeaks3010;Note=FDR: 0.0011761788
chr01|13101	FindPeaks	4009894	4010524	+	ID=FindPeaks3019;Note=FDR: 3.9670253E-4
chr01|13101	FindPeaks	4010596	4011529	+	ID=FindPeaks3020;Note=FDR: 0.01937338
chr01|13101	FindPeaks	4026571	4027869	+	ID=FindPeaks3037;Note=FDR: 0.0
chr01|13101	FindPeaks	4028643	4029691	+	ID=FindPeaks3040;Note=FDR: 0.0032262774
chr01|13101	FindPeaks	4092551	4092826	+	ID=FindPeaks3093;Note=FDR: 0.01937338
chr01|13101	FindPeaks	4111515	4111893	+	ID=FindPeaks3113;Note=FDR: 0.008066991
chr01|13101	FindPeaks	4111895	4112687	+	ID=FindPeaks3114;Note=FDR: 2.6308867E-6
chr01|13101	FindPeaks	4143702	4144510	+	ID=FindPeaks3145;Note=FDR: 0.0032262774
chr01|13101	FindPeaks	4148390	4148994	+	ID=FindPeaks3148;Note=FDR: 3.9670253E-4
chr01|13101	FindPeaks	4148996	4149327	+	ID=FindPeaks3149;Note=FDR: 3.9670253E-4
chr01|13101	FindPeaks	4169471	4169979	+	ID=FindPeaks3161;Note=FDR: 0.0
chr01|13101	FindPeaks	4255974	4256702	+	ID=FindPeaks3220;Note=FDR: 0.01937338
chr01|13101	FindPeaks	4257117	4257707	+	ID=FindPeaks3222;Note=FDR: 0.0
chr01|13101	FindPeaks	4257709	4258578	+	ID=FindPeaks3223;Note=FDR: 0.0
chr01|13101	FindPeaks	4258606	4260536	+	ID=FindPeaks3224;Note=FDR: 0.0
chr01|13101	FindPeaks	4260538	4261391	+	ID=FindPeaks3225;Note=FDR: 0.0
chr01|13101	FindPeaks	4261393	4264494	+	ID=FindPeaks3226;Note=FDR: 0.0
chr01|13101	FindPeaks	4264496	4266198	+	ID=FindPeaks3227;Note=FDR: 0.0
chr01|13101	FindPeaks	4266200	4268286	+	ID=FindPeaks3228;Note=FDR: 0.0
chr01|13101	FindPeaks	4268288	4269890	+	ID=FindPeaks3229;Note=FDR: 0.0
chr01|13101	FindPeaks	4282171	4282589	+	ID=FindPeaks3243;Note=FDR: 0.043232728
chr01|13101	FindPeaks	4292856	4293806	+	ID=FindPeaks3251;Note=FDR: 0.01937338
chr01|13101	FindPeaks	4293808	4295175	+	ID=FindPeaks3252;Note=FDR: 0.0
chr01|13101	FindPeaks	4295177	4295965	+	ID=FindPeaks3253;Note=FDR: 0.0
chr01|13101	FindPeaks	4295967	4296329	+	ID=FindPeaks3254;Note=FDR: 0.0
chr01|13101	FindPeaks	4296331	4298076	+	ID=FindPeaks3255;Note=FDR: 0.0
chr01|13101	FindPeaks	4298078	4299405	+	ID=FindPeaks3256;Note=FDR: 0.0
chr01|13101	FindPeaks	4302368	4303351	+	ID=FindPeaks3260;Note=FDR: 1.2576507E-4
chr01|13101	FindPeaks	4343010	4343488	+	ID=FindPeaks3296;Note=FDR: 0.0
chr01|13101	FindPeaks	4343590	4344940	+	ID=FindPeaks3297;Note=FDR: 0.0
chr01|13101	FindPeaks	4344942	4345286	+	ID=FindPeaks3298;Note=FDR: 0.0
chr01|13101	FindPeaks	4345288	4346194	+	ID=FindPeaks3299;Note=FDR: 0.0
chr01|13101	FindPeaks	4346196	4346561	+	ID=FindPeaks3300;Note=FDR: 0.0
chr01|13101	FindPeaks	4346651	4347726	+	ID=FindPeaks3301;Note=FDR: 0.0
chr01|13101	FindPeaks	4348765	4349541	+	ID=FindPeaks3302;Note=FDR: 2.6308867E-6
chr01|13101	FindPeaks	4349566	4350529	+	ID=FindPeaks3303;Note=FDR: 0.0
chr01|13101	FindPeaks	4350531	4351326	+	ID=FindPeaks3304;Note=FDR: 0.0
chr01|13101	FindPeaks	4351708	4352209	+	ID=FindPeaks3305;Note=FDR: 0.0
chr01|13101	FindPeaks	4352237	4353267	+	ID=FindPeaks3306;Note=FDR: 0.0
chr01|13101	FindPeaks	4366613	4367840	+	ID=FindPeaks3314;Note=FDR: 0.0
chr01|13101	FindPeaks	4367854	4368845	+	ID=FindPeaks3315;Note=FDR: 0.0
chr01|13101	FindPeaks	4368956	4370628	+	ID=FindPeaks3316;Note=FDR: 0.0
chr01|13101	FindPeaks	4407379	4407940	+	ID=FindPeaks3354;Note=FDR: 0.0
chr01|13101	FindPeaks	4407942	4408497	+	ID=FindPeaks3355;Note=FDR: 0.0
chr01|13101	FindPeaks	4505451	4506493	+	ID=FindPeaks3402;Note=FDR: 0.0032262774
chr01|13101	FindPeaks	4506495	4506872	+	ID=FindPeaks3403;Note=FDR: 0.0011761788
chr01|13101	FindPeaks	4507434	4507864	+	ID=FindPeaks3404;Note=FDR: 0.0
chr01|13101	FindPeaks	4507896	4508605	+	ID=FindPeaks3405;Note=FDR: 0.043232728
chr01|13101	FindPeaks	4563225	4563600	+	ID=FindPeaks3444;Note=FDR: 0.01937338
chr01|13101	FindPeaks	4563602	4565127	+	ID=FindPeaks3445;Note=FDR: 3.9670253E-4
chr01|13101	FindPeaks	4571150	4572046	+	ID=FindPeaks3454;Note=FDR: 0.008066991
chr01|13101	FindPeaks	4573202	4574234	+	ID=FindPeaks3456;Note=FDR: 0.0
chr01|13101	FindPeaks	4581774	4582122	+	ID=FindPeaks3465;Note=FDR: 0.01937338
chr01|13101	FindPeaks	4582124	4582661	+	ID=FindPeaks3466;Note=FDR: 1.2576507E-4
chr01|13101	FindPeaks	4582663	4583182	+	ID=FindPeaks3467;Note=FDR: 2.6308867E-6
chr01|13101	FindPeaks	4583184	4583522	+	ID=FindPeaks3468;Note=FDR: 0.0
chr01|13101	FindPeaks	4583524	4584382	+	ID=FindPeaks3469;Note=FDR: 0.0
chr01|13101	FindPeaks	4584384	4585287	+	ID=FindPeaks3470;Note=FDR: 0.0
chr01|13101	FindPeaks	4587340	4589371	+	ID=FindPeaks3475;Note=FDR: 0.0
chr01|13101	FindPeaks	4589375	4590084	+	ID=FindPeaks3476;Note=FDR: 1.2576507E-4
chr01|13101	FindPeaks	4590086	4590927	+	ID=FindPeaks3477;Note=FDR: 6.55308E-5
chr01|13101	FindPeaks	4591091	4591637	+	ID=FindPeaks3478;Note=FDR: 0.0
chr01|13101	FindPeaks	4591696	4592304	+	ID=FindPeaks3479;Note=FDR: 3.9670253E-4
chr01|13101	FindPeaks	4592306	4593035	+	ID=FindPeaks3480;Note=FDR: 0.0
chr01|13101	FindPeaks	4593048	4594129	+	ID=FindPeaks3481;Note=FDR: 6.55308E-5
chr01|13101	FindPeaks	4597872	4598110	+	ID=FindPeaks3483;Note=FDR: 0.0
chr01|13101	FindPeaks	4609384	4610186	+	ID=FindPeaks3487;Note=FDR: 1.2576507E-4
chr01|13101	FindPeaks	4611478	4612245	+	ID=FindPeaks3489;Note=FDR: 0.043232728
chr01|13101	FindPeaks	4613516	4613983	+	ID=FindPeaks3492;Note=FDR: 0.008066991
chr01|13101	FindPeaks	4614586	4615283	+	ID=FindPeaks3493;Note=FDR: 6.55308E-5
chr01|13101	FindPeaks	4615285	4616495	+	ID=FindPeaks3494;Note=FDR: 0.0
chr01|13101	FindPeaks	4643218	4644310	+	ID=FindPeaks3512;Note=FDR: 0.01937338
chr01|13101	FindPeaks	4647062	4647732	+	ID=FindPeaks3517;Note=FDR: 0.0
chr01|13101	FindPeaks	4647734	4649189	+	ID=FindPeaks3518;Note=FDR: 0.0
chr01|13101	FindPeaks	4649232	4650275	+	ID=FindPeaks3519;Note=FDR: 2.6848913E-5
chr01|13101	FindPeaks	4651295	4651853	+	ID=FindPeaks3521;Note=FDR: 0.0
chr01|13101	FindPeaks	4651855	4652872	+	ID=FindPeaks3522;Note=FDR: 0.0
chr01|13101	FindPeaks	4652874	4653940	+	ID=FindPeaks3523;Note=FDR: 0.0
chr01|13101	FindPeaks	4654005	4654579	+	ID=FindPeaks3524;Note=FDR: 0.0
chr01|13101	FindPeaks	4654600	4655806	+	ID=FindPeaks3525;Note=FDR: 0.0
chr01|13101	FindPeaks	4655808	4656803	+	ID=FindPeaks3526;Note=FDR: 0.0
chr01|13101	FindPeaks	4656850	4658150	+	ID=FindPeaks3527;Note=FDR: 0.0
chr01|13101	FindPeaks	4658189	4659882	+	ID=FindPeaks3528;Note=FDR: 0.0
chr01|13101	FindPeaks	4659884	4660381	+	ID=FindPeaks3529;Note=FDR: 0.0
chr01|13101	FindPeaks	4661051	4662035	+	ID=FindPeaks3531;Note=FDR: 0.0
chr01|13101	FindPeaks	4662037	4663769	+	ID=FindPeaks3532;Note=FDR: 0.0
chr01|13101	FindPeaks	4663771	4664636	+	ID=FindPeaks3533;Note=FDR: 0.0
chr01|13101	FindPeaks	4664638	4665232	+	ID=FindPeaks3534;Note=FDR: 0.0
chr01|13101	FindPeaks	4668075	4668435	+	ID=FindPeaks3539;Note=FDR: 2.6848913E-5
chr01|13101	FindPeaks	4692481	4693536	+	ID=FindPeaks3560;Note=FDR: 6.55308E-5
chr01|13101	FindPeaks	4693679	4694105	+	ID=FindPeaks3561;Note=FDR: 0.0
chr01|13101	FindPeaks	4694107	4695266	+	ID=FindPeaks3562;Note=FDR: 0.0032262774
chr01|13101	FindPeaks	4695500	4696942	+	ID=FindPeaks3563;Note=FDR: 0.0
chr01|13101	FindPeaks	4697037	4698137	+	ID=FindPeaks3564;Note=FDR: 0.0
chr01|13101	FindPeaks	4698139	4698747	+	ID=FindPeaks3565;Note=FDR: 2.6308867E-6
chr01|13101	FindPeaks	4698866	4699658	+	ID=FindPeaks3566;Note=FDR: 0.0
chr01|13101	FindPeaks	4699660	4700213	+	ID=FindPeaks3567;Note=FDR: 0.0
chr01|13101	FindPeaks	4700452	4700853	+	ID=FindPeaks3569;Note=FDR: 0.043232728
chr01|13101	FindPeaks	4701291	4701769	+	ID=FindPeaks3571;Note=FDR: 3.9670253E-4
chr01|13101	FindPeaks	4701856	4702635	+	ID=FindPeaks3572;Note=FDR: 0.0
chr01|13101	FindPeaks	4702639	4703185	+	ID=FindPeaks3573;Note=FDR: 0.043232728
chr01|13101	FindPeaks	4703197	4703859	+	ID=FindPeaks3574;Note=FDR: 0.0
chr01|13101	FindPeaks	4703861	4705317	+	ID=FindPeaks3575;Note=FDR: 0.0
chr01|13101	FindPeaks	4707587	4708252	+	ID=FindPeaks3578;Note=FDR: 3.9670253E-4
chr01|13101	FindPeaks	4712086	4712940	+	ID=FindPeaks3582;Note=FDR: 0.0032262774
chr01|13101	FindPeaks	4716226	4716957	+	ID=FindPeaks3587;Note=FDR: 0.0
chr01|13101	FindPeaks	4716989	4717708	+	ID=FindPeaks3588;Note=FDR: 0.0
chr01|13101	FindPeaks	4717710	4718419	+	ID=FindPeaks3589;Note=FDR: 0.0
chr01|13101	FindPeaks	4718421	4719575	+	ID=FindPeaks3590;Note=FDR: 0.0
chr01|13101	FindPeaks	4750876	4751823	+	ID=FindPeaks3610;Note=FDR: 0.0032262774
chr01|13101	FindPeaks	4868890	4869225	+	ID=FindPeaks3674;Note=FDR: 0.008066991
chr01|13101	FindPeaks	4869227	4870201	+	ID=FindPeaks3675;Note=FDR: 0.01937338
chr01|13101	FindPeaks	4871469	4872641	+	ID=FindPeaks3677;Note=FDR: 0.0
chr01|13101	FindPeaks	4872643	4873945	+	ID=FindPeaks3678;Note=FDR: 0.0
chr01|13101	FindPeaks	4874079	4875284	+	ID=FindPeaks3679;Note=FDR: 0.0
chr01|13101	FindPeaks	4875286	4876139	+	ID=FindPeaks3680;Note=FDR: 0.0
chr01|13101	FindPeaks	4876141	4876596	+	ID=FindPeaks3681;Note=FDR: 0.0
chr01|13101	FindPeaks	4876598	4878314	+	ID=FindPeaks3682;Note=FDR: 0.0
chr01|13101	FindPeaks	4878316	4878883	+	ID=FindPeaks3683;Note=FDR: 0.0
chr01|13101	FindPeaks	4878885	4881258	+	ID=FindPeaks3684;Note=FDR: 0.0
chr01|13101	FindPeaks	4881321	4883034	+	ID=FindPeaks3685;Note=FDR: 0.0
chr01|13101	FindPeaks	4883036	4883973	+	ID=FindPeaks3686;Note=FDR: 0.008066991
chr01|13101	FindPeaks	4883975	4884426	+	ID=FindPeaks3687;Note=FDR: 6.55308E-5
chr01|13101	FindPeaks	4884867	4885782	+	ID=FindPeaks3688;Note=FDR: 0.043232728
chr01|13101	FindPeaks	4890213	4890898	+	ID=FindPeaks3695;Note=FDR: 0.043232728
chr01|13101	FindPeaks	4910644	4911426	+	ID=FindPeaks3708;Note=FDR: 6.55308E-5
chr01|13101	FindPeaks	4914442	4914820	+	ID=FindPeaks3713;Note=FDR: 0.0032262774
chr01|13101	FindPeaks	4949283	4949923	+	ID=FindPeaks3727;Note=FDR: 3.9670253E-4
chr01|13101	FindPeaks	4953765	4954175	+	ID=FindPeaks3731;Note=FDR: 3.9670253E-4
chr01|13101	FindPeaks	4956947	4957837	+	ID=FindPeaks3736;Note=FDR: 3.9670253E-4
chr01|13101	FindPeaks	4959312	4960511	+	ID=FindPeaks3738;Note=FDR: 3.9670253E-4
chr01|13101	FindPeaks	4962406	4962819	+	ID=FindPeaks3741;Note=FDR: 0.008066991
chr01|13101	FindPeaks	4963230	4963949	+	ID=FindPeaks3743;Note=FDR: 2.6308867E-6
chr01|13101	FindPeaks	4964059	4964951	+	ID=FindPeaks3744;Note=FDR: 0.0
chr01|13101	FindPeaks	4964953	4965853	+	ID=FindPeaks3745;Note=FDR: 0.0
chr01|13101	FindPeaks	4965872	4967035	+	ID=FindPeaks3746;Note=FDR: 0.0
chr01|13101	FindPeaks	4989932	4990576	+	ID=FindPeaks3769;Note=FDR: 0.008066991
chr01|13101	FindPeaks	4990578	4991046	+	ID=FindPeaks3770;Note=FDR: 0.0011761788
chr01|13101	FindPeaks	4993711	4994142	+	ID=FindPeaks3774;Note=FDR: 2.6308867E-6
chr01|13101	FindPeaks	4998875	4999375	+	ID=FindPeaks3780;Note=FDR: 0.0011761788
chr01|13101	FindPeaks	5000100	5001009	+	ID=FindPeaks3782;Note=FDR: 0.008066991
chr01|13101	FindPeaks	5039782	5040138	+	ID=FindPeaks3817;Note=FDR: 0.008066991
chr01|13101	FindPeaks	5040193	5041367	+	ID=FindPeaks3818;Note=FDR: 0.008066991
chr01|13101	FindPeaks	5042596	5043226	+	ID=FindPeaks3821;Note=FDR: 0.008066991
chr01|13101	FindPeaks	5043244	5043959	+	ID=FindPeaks3822;Note=FDR: 0.043232728
chr01|13101	FindPeaks	5044162	5044524	+	ID=FindPeaks3823;Note=FDR: 0.043232728
chr01|13101	FindPeaks	5045526	5046168	+	ID=FindPeaks3825;Note=FDR: 3.9670253E-4
chr01|13101	FindPeaks	5046929	5047491	+	ID=FindPeaks3827;Note=FDR: 0.0
chr01|13101	FindPeaks	5047493	5047959	+	ID=FindPeaks3828;Note=FDR: 0.0
chr01|13101	FindPeaks	5058951	5059332	+	ID=FindPeaks3835;Note=FDR: 2.6848913E-5
chr01|13101	FindPeaks	5079179	5080577	+	ID=FindPeaks3854;Note=FDR: 0.0
chr01|13101	FindPeaks	5080948	5081730	+	ID=FindPeaks3855;Note=FDR: 3.9670253E-4
chr01|13101	FindPeaks	5089202	5089921	+	ID=FindPeaks3864;Note=FDR: 0.0011761788
chr01|13101	FindPeaks	5095885	5096217	+	ID=FindPeaks3873;Note=FDR: 0.043232728
chr01|13101	FindPeaks	5098017	5099133	+	ID=FindPeaks3876;Note=FDR: 0.043232728
chr01|13101	FindPeaks	5099135	5100983	+	ID=FindPeaks3877;Note=FDR: 0.0
chr01|13101	FindPeaks	5100988	5102686	+	ID=FindPeaks3878;Note=FDR: 2.6308867E-6
chr01|13101	FindPeaks	5144162	5144882	+	ID=FindPeaks3912;Note=FDR: 0.01937338
chr01|13101	FindPeaks	5144914	5146108	+	ID=FindPeaks3913;Note=FDR: 0.0
chr01|13101	FindPeaks	5146110	5147366	+	ID=FindPeaks3914;Note=FDR: 0.0
chr01|13101	FindPeaks	5147368	5148320	+	ID=FindPeaks3915;Note=FDR: 0.0032262774
chr01|13101	FindPeaks	5150323	5151029	+	ID=FindPeaks3918;Note=FDR: 0.0
chr01|13101	FindPeaks	5151031	5151673	+	ID=FindPeaks3919;Note=FDR: 0.0
chr01|13101	FindPeaks	5151759	5152724	+	ID=FindPeaks3920;Note=FDR: 0.0
chr01|13101	FindPeaks	5152816	5154555	+	ID=FindPeaks3921;Note=FDR: 0.0
chr01|13101	FindPeaks	5155249	5156551	+	ID=FindPeaks3923;Note=FDR: 0.008066991
chr01|13101	FindPeaks	5157959	5158723	+	ID=FindPeaks3926;Note=FDR: 0.008066991
chr01|13101	FindPeaks	5158725	5159098	+	ID=FindPeaks3927;Note=FDR: 0.0
chr01|13101	FindPeaks	5159100	5160017	+	ID=FindPeaks3928;Note=FDR: 0.0
chr01|13101	FindPeaks	5160019	5160559	+	ID=FindPeaks3929;Note=FDR: 2.6308867E-6
chr01|13101	FindPeaks	5160561	5160952	+	ID=FindPeaks3930;Note=FDR: 0.01937338
chr01|13101	FindPeaks	5163171	5164062	+	ID=FindPeaks3932;Note=FDR: 2.6308867E-6
chr01|13101	FindPeaks	5164070	5165655	+	ID=FindPeaks3933;Note=FDR: 2.6848913E-5
chr01|13101	FindPeaks	5165744	5166215	+	ID=FindPeaks3934;Note=FDR: 0.043232728
chr01|13101	FindPeaks	5167214	5168119	+	ID=FindPeaks3937;Note=FDR: 3.9670253E-4
chr01|13101	FindPeaks	5168225	5168727	+	ID=FindPeaks3938;Note=FDR: 0.043232728
chr01|13101	FindPeaks	5185406	5186343	+	ID=FindPeaks3946;Note=FDR: 0.0
chr01|13101	FindPeaks	5186345	5186788	+	ID=FindPeaks3947;Note=FDR: 0.0011761788
chr01|13101	FindPeaks	5186790	5187474	+	ID=FindPeaks3948;Note=FDR: 0.008066991
chr01|13101	FindPeaks	5187476	5188173	+	ID=FindPeaks3949;Note=FDR: 0.0011761788
chr01|13101	FindPeaks	5192167	5192767	+	ID=FindPeaks3956;Note=FDR: 0.043232728
chr01|13101	FindPeaks	5194464	5195238	+	ID=FindPeaks3959;Note=FDR: 0.01937338
chr01|13101	FindPeaks	5195423	5196557	+	ID=FindPeaks3960;Note=FDR: 0.0011761788
chr01|13101	FindPeaks	5196676	5197156	+	ID=FindPeaks3961;Note=FDR: 1.2576507E-4
chr01|13101	FindPeaks	5197475	5198302	+	ID=FindPeaks3963;Note=FDR: 0.0
chr01|13101	FindPeaks	5198304	5199014	+	ID=FindPeaks3964;Note=FDR: 0.0
chr01|13101	FindPeaks	5199016	5200416	+	ID=FindPeaks3965;Note=FDR: 0.0
chr01|13101	FindPeaks	5200418	5201335	+	ID=FindPeaks3966;Note=FDR: 0.0
chr01|13101	FindPeaks	5201337	5202380	+	ID=FindPeaks3967;Note=FDR: 0.0
chr01|13101	FindPeaks	5202382	5203402	+	ID=FindPeaks3968;Note=FDR: 0.0
chr01|13101	FindPeaks	5203404	5204246	+	ID=FindPeaks3969;Note=FDR: 0.0
chr01|13101	FindPeaks	5204248	5205185	+	ID=FindPeaks3970;Note=FDR: 0.0
chr01|13101	FindPeaks	5205187	5206554	+	ID=FindPeaks3971;Note=FDR: 0.0
chr01|13101	FindPeaks	5206556	5207232	+	ID=FindPeaks3972;Note=FDR: 0.043232728
chr01|13101	FindPeaks	5207234	5207641	+	ID=FindPeaks3973;Note=FDR: 1.2576507E-4
chr01|13101	FindPeaks	5239955	5240562	+	ID=FindPeaks4001;Note=FDR: 0.0011761788
chr01|13101	FindPeaks	5263548	5264235	+	ID=FindPeaks4022;Note=FDR: 0.0
chr01|13101	FindPeaks	5265246	5265679	+	ID=FindPeaks4025;Note=FDR: 0.0
chr01|13101	FindPeaks	5265681	5267358	+	ID=FindPeaks4026;Note=FDR: 0.0
chr01|13101	FindPeaks	5267360	5268247	+	ID=FindPeaks4027;Note=FDR: 0.0
chr01|13101	FindPeaks	5268249	5270113	+	ID=FindPeaks4028;Note=FDR: 0.0
chr01|13101	FindPeaks	5270315	5270890	+	ID=FindPeaks4029;Note=FDR: 0.01937338
chr01|13101	FindPeaks	5271081	5271920	+	ID=FindPeaks4030;Note=FDR: 0.0
chr01|13101	FindPeaks	5271922	5272734	+	ID=FindPeaks4031;Note=FDR: 0.0
chr01|13101	FindPeaks	5272736	5274462	+	ID=FindPeaks4032;Note=FDR: 0.0
chr01|13101	FindPeaks	5275334	5276215	+	ID=FindPeaks4033;Note=FDR: 0.0
chr01|13101	FindPeaks	5276323	5277589	+	ID=FindPeaks4034;Note=FDR: 0.0
chr01|13101	FindPeaks	5309925	5310622	+	ID=FindPeaks4067;Note=FDR: 6.55308E-5
chr01|13101	FindPeaks	5339212	5339802	+	ID=FindPeaks4090;Note=FDR: 0.01937338
chr01|13101	FindPeaks	5342454	5343723	+	ID=FindPeaks4093;Note=FDR: 0.008066991
chr01|13101	FindPeaks	5347815	5348385	+	ID=FindPeaks4094;Note=FDR: 0.008066991
chr01|13101	FindPeaks	5348387	5349825	+	ID=FindPeaks4095;Note=FDR: 3.9670253E-4
chr01|13101	FindPeaks	5349827	5350384	+	ID=FindPeaks4096;Note=FDR: 0.01937338
chr01|13101	FindPeaks	5350558	5351436	+	ID=FindPeaks4097;Note=FDR: 3.9670253E-4
chr01|13101	FindPeaks	5351438	5352292	+	ID=FindPeaks4098;Note=FDR: 0.008066991
chr01|13101	FindPeaks	5352294	5352845	+	ID=FindPeaks4099;Note=FDR: 0.008066991
chr01|13101	FindPeaks	5380668	5382066	+	ID=FindPeaks4134;Note=FDR: 2.6308867E-6
chr01|13101	FindPeaks	5407255	5407738	+	ID=FindPeaks4156;Note=FDR: 0.01937338
chr01|13101	FindPeaks	5410914	5411752	+	ID=FindPeaks4162;Note=FDR: 0.01937338
chr01|13101	FindPeaks	5418772	5421861	+	ID=FindPeaks4172;Note=FDR: 0.0
chr01|13101	FindPeaks	5422171	5422775	+	ID=FindPeaks4173;Note=FDR: 2.6848913E-5
chr01|13101	FindPeaks	5431243	5431637	+	ID=FindPeaks4183;Note=FDR: 0.043232728
chr01|13101	FindPeaks	5471187	5472717	+	ID=FindPeaks4206;Note=FDR: 2.6308867E-6
chr01|13101	FindPeaks	5501627	5502340	+	ID=FindPeaks4229;Note=FDR: 6.55308E-5
chr01|13101	FindPeaks	5532390	5532806	+	ID=FindPeaks4262;Note=FDR: 0.008066991
chr01|13101	FindPeaks	5535598	5536010	+	ID=FindPeaks4266;Note=FDR: 0.043232728
chr01|13101	FindPeaks	5536906	5537267	+	ID=FindPeaks4268;Note=FDR: 0.01937338
chr01|13101	FindPeaks	5537269	5538415	+	ID=FindPeaks4269;Note=FDR: 0.0
chr01|13101	FindPeaks	5538417	5539205	+	ID=FindPeaks4270;Note=FDR: 0.0
chr01|13101	FindPeaks	5539908	5540610	+	ID=FindPeaks4273;Note=FDR: 0.0
chr01|13101	FindPeaks	5540724	5541818	+	ID=FindPeaks4274;Note=FDR: 2.6848913E-5
chr01|13101	FindPeaks	5545926	5546211	+	ID=FindPeaks4279;Note=FDR: 3.9670253E-4
chr01|13101	FindPeaks	5546213	5547172	+	ID=FindPeaks4280;Note=FDR: 0.0032262774
chr01|13101	FindPeaks	5547189	5548318	+	ID=FindPeaks4281;Note=FDR: 0.008066991
chr01|13101	FindPeaks	5548320	5548833	+	ID=FindPeaks4282;Note=FDR: 3.9670253E-4
chr01|13101	FindPeaks	5548835	5549206	+	ID=FindPeaks4283;Note=FDR: 0.0032262774
chr01|13101	FindPeaks	5549941	5550827	+	ID=FindPeaks4286;Note=FDR: 6.55308E-5
chr01|13101	FindPeaks	5560133	5560958	+	ID=FindPeaks4297;Note=FDR: 0.01937338
chr01|13101	FindPeaks	5561477	5562002	+	ID=FindPeaks4299;Note=FDR: 0.043232728
chr01|13101	FindPeaks	5563443	5564139	+	ID=FindPeaks4302;Note=FDR: 0.0
chr01|13101	FindPeaks	5567457	5568222	+	ID=FindPeaks4307;Note=FDR: 1.2576507E-4
chr01|13101	FindPeaks	5570106	5570983	+	ID=FindPeaks4310;Note=FDR: 0.043232728
chr01|13101	FindPeaks	5578868	5579294	+	ID=FindPeaks4320;Note=FDR: 0.0
chr01|13101	FindPeaks	5579296	5580239	+	ID=FindPeaks4321;Note=FDR: 0.0
chr01|13101	FindPeaks	5580241	5580722	+	ID=FindPeaks4322;Note=FDR: 0.0
chr01|13101	FindPeaks	5580724	5581555	+	ID=FindPeaks4323;Note=FDR: 0.0
chr01|13101	FindPeaks	5593170	5594649	+	ID=FindPeaks4333;Note=FDR: 0.0011761788
chr01|13101	FindPeaks	5594651	5595120	+	ID=FindPeaks4334;Note=FDR: 1.2576507E-4
chr01|13101	FindPeaks	5605084	5607760	+	ID=FindPeaks4346;Note=FDR: 0.0
chr01|13101	FindPeaks	5608200	5609414	+	ID=FindPeaks4347;Note=FDR: 0.0
chr01|13101	FindPeaks	5609416	5611223	+	ID=FindPeaks4348;Note=FDR: 0.0
chr01|13101	FindPeaks	5611349	5612507	+	ID=FindPeaks4349;Note=FDR: 0.0
chr01|13101	FindPeaks	5617323	5618152	+	ID=FindPeaks4351;Note=FDR: 0.0011761788
chr01|13101	FindPeaks	5618154	5619071	+	ID=FindPeaks4352;Note=FDR: 0.0
chr01|13101	FindPeaks	5619073	5619871	+	ID=FindPeaks4353;Note=FDR: 0.0
chr01|13101	FindPeaks	5619912	5620772	+	ID=FindPeaks4354;Note=FDR: 0.0
chr01|13101	FindPeaks	5620774	5621591	+	ID=FindPeaks4355;Note=FDR: 0.0
chr01|13101	FindPeaks	5621621	5622510	+	ID=FindPeaks4356;Note=FDR: 0.0
chr01|13101	FindPeaks	5624671	5625192	+	ID=FindPeaks4359;Note=FDR: 0.043232728
chr01|13101	FindPeaks	5625194	5626590	+	ID=FindPeaks4360;Note=FDR: 0.0
chr01|13101	FindPeaks	5626859	5627564	+	ID=FindPeaks4361;Note=FDR: 3.9670253E-4
chr01|13101	FindPeaks	5628108	5628796	+	ID=FindPeaks4363;Note=FDR: 3.9670253E-4
chr01|13101	FindPeaks	5629136	5632180	+	ID=FindPeaks4364;Note=FDR: 0.0
chr01|13101	FindPeaks	5632289	5632690	+	ID=FindPeaks4365;Note=FDR: 0.008066991
chr01|13101	FindPeaks	5633030	5633539	+	ID=FindPeaks4367;Note=FDR: 2.6308867E-6
chr01|13101	FindPeaks	5633855	5634383	+	ID=FindPeaks4368;Note=FDR: 0.0011761788
chr01|13101	FindPeaks	5637676	5638165	+	ID=FindPeaks4370;Note=FDR: 0.0
chr01|13101	FindPeaks	5642237	5642766	+	ID=FindPeaks4375;Note=FDR: 0.01937338
chr01|13101	FindPeaks	5644009	5644877	+	ID=FindPeaks4378;Note=FDR: 2.6848913E-5
chr01|13101	FindPeaks	5646661	5647216	+	ID=FindPeaks4381;Note=FDR: 3.9670253E-4
chr01|13101	FindPeaks	5647218	5648165	+	ID=FindPeaks4382;Note=FDR: 0.01937338
chr01|13101	FindPeaks	5648174	5649078	+	ID=FindPeaks4383;Note=FDR: 0.0
chr01|13101	FindPeaks	5649080	5649657	+	ID=FindPeaks4384;Note=FDR: 0.0
chr01|13101	FindPeaks	5649659	5650333	+	ID=FindPeaks4385;Note=FDR: 0.0
chr01|13101	FindPeaks	5650335	5651182	+	ID=FindPeaks4386;Note=FDR: 0.0
chr01|13101	FindPeaks	5651196	5652087	+	ID=FindPeaks4387;Note=FDR: 0.0
chr01|13101	FindPeaks	5652089	5653106	+	ID=FindPeaks4388;Note=FDR: 0.0
chr01|13101	FindPeaks	5653108	5654032	+	ID=FindPeaks4389;Note=FDR: 0.0
chr01|13101	FindPeaks	5654034	5655234	+	ID=FindPeaks4390;Note=FDR: 0.0
chr01|13101	FindPeaks	5655236	5655916	+	ID=FindPeaks4391;Note=FDR: 0.0
chr01|13101	FindPeaks	5655918	5656947	+	ID=FindPeaks4392;Note=FDR: 0.0
chr01|13101	FindPeaks	5657457	5659550	+	ID=FindPeaks4393;Note=FDR: 0.0
chr01|13101	FindPeaks	5688403	5689148	+	ID=FindPeaks4422;Note=FDR: 0.043232728
chr01|13101	FindPeaks	5691846	5692260	+	ID=FindPeaks4426;Note=FDR: 3.9670253E-4
chr01|13101	FindPeaks	5692262	5693287	+	ID=FindPeaks4427;Note=FDR: 0.0
chr01|13101	FindPeaks	5705117	5705777	+	ID=FindPeaks4438;Note=FDR: 0.01937338
chr01|13101	FindPeaks	5710038	5710821	+	ID=FindPeaks4444;Note=FDR: 2.6848913E-5
chr01|13101	FindPeaks	5721698	5722535	+	ID=FindPeaks4457;Note=FDR: 0.0032262774
chr01|13101	FindPeaks	5722858	5723539	+	ID=FindPeaks4459;Note=FDR: 3.9670253E-4
chr01|13101	FindPeaks	5723541	5724168	+	ID=FindPeaks4460;Note=FDR: 0.01937338
chr01|13101	FindPeaks	5724170	5724604	+	ID=FindPeaks4461;Note=FDR: 0.01937338
chr01|13101	FindPeaks	5725677	5727293	+	ID=FindPeaks4464;Note=FDR: 0.0
chr01|13101	FindPeaks	5727295	5728113	+	ID=FindPeaks4465;Note=FDR: 0.0
chr01|13101	FindPeaks	5728115	5728687	+	ID=FindPeaks4466;Note=FDR: 3.9670253E-4
chr01|13101	FindPeaks	5729822	5730510	+	ID=FindPeaks4469;Note=FDR: 0.0011761788
chr01|13101	FindPeaks	5739591	5740172	+	ID=FindPeaks4477;Note=FDR: 0.0032262774
chr01|13101	FindPeaks	5744303	5746573	+	ID=FindPeaks4484;Note=FDR: 0.01937338
chr01|13101	FindPeaks	5747402	5748119	+	ID=FindPeaks4485;Note=FDR: 0.0011761788
chr01|13101	FindPeaks	5748121	5748716	+	ID=FindPeaks4486;Note=FDR: 0.01937338
chr01|13101	FindPeaks	5748718	5749108	+	ID=FindPeaks4487;Note=FDR: 0.0
chr01|13101	FindPeaks	5778695	5779503	+	ID=FindPeaks4511;Note=FDR: 6.55308E-5
chr01|13101	FindPeaks	5783782	5784380	+	ID=FindPeaks4516;Note=FDR: 1.2576507E-4
chr01|13101	FindPeaks	5794688	5796014	+	ID=FindPeaks4527;Note=FDR: 0.01937338
chr01|13101	FindPeaks	5798730	5799293	+	ID=FindPeaks4532;Note=FDR: 2.6308867E-6
chr01|13101	FindPeaks	5809866	5810309	+	ID=FindPeaks4536;Note=FDR: 0.043232728
chr01|13101	FindPeaks	5855632	5855988	+	ID=FindPeaks4565;Note=FDR: 0.043232728
chr01|13101	FindPeaks	5856933	5857543	+	ID=FindPeaks4568;Note=FDR: 0.0
chr01|13101	FindPeaks	5857545	5858569	+	ID=FindPeaks4569;Note=FDR: 0.0
chr01|13101	FindPeaks	5858571	5859200	+	ID=FindPeaks4570;Note=FDR: 0.0
chr01|13101	FindPeaks	5859202	5860607	+	ID=FindPeaks4571;Note=FDR: 6.55308E-5
chr01|13101	FindPeaks	5864274	5865072	+	ID=FindPeaks4574;Note=FDR: 0.0
chr01|13101	FindPeaks	5865074	5865920	+	ID=FindPeaks4575;Note=FDR: 0.008066991
chr01|13101	FindPeaks	5872477	5872988	+	ID=FindPeaks4583;Note=FDR: 0.008066991
chr01|13101	FindPeaks	5872990	5873951	+	ID=FindPeaks4584;Note=FDR: 0.043232728
chr01|13101	FindPeaks	5873953	5874417	+	ID=FindPeaks4585;Note=FDR: 0.008066991
chr01|13101	FindPeaks	5874419	5875597	+	ID=FindPeaks4586;Note=FDR: 0.008066991
chr01|13101	FindPeaks	5917145	5917650	+	ID=FindPeaks4612;Note=FDR: 0.043232728
chr01|13101	FindPeaks	5935288	5935703	+	ID=FindPeaks4624;Note=FDR: 0.043232728
chr01|13101	FindPeaks	5940785	5941287	+	ID=FindPeaks4632;Note=FDR: 0.008066991
chr01|13101	FindPeaks	5945928	5946549	+	ID=FindPeaks4639;Note=FDR: 1.2576507E-4
chr01|13101	FindPeaks	5947863	5948567	+	ID=FindPeaks4642;Note=FDR: 0.008066991
chr01|13101	FindPeaks	5948738	5949314	+	ID=FindPeaks4643;Note=FDR: 2.6848913E-5
chr01|13101	FindPeaks	5950176	5951028	+	ID=FindPeaks4645;Note=FDR: 6.55308E-5
chr01|13101	FindPeaks	5953072	5953700	+	ID=FindPeaks4647;Note=FDR: 0.043232728
chr01|13101	FindPeaks	5957318	5958184	+	ID=FindPeaks4652;Note=FDR: 0.0032262774
chr01|13101	FindPeaks	5961762	5962470	+	ID=FindPeaks4657;Note=FDR: 0.043232728
chr01|13101	FindPeaks	5965729	5966495	+	ID=FindPeaks4662;Note=FDR: 6.55308E-5
chr01|13101	FindPeaks	5966497	5967187	+	ID=FindPeaks4663;Note=FDR: 0.008066991
chr01|13101	FindPeaks	5967189	5967567	+	ID=FindPeaks4664;Note=FDR: 0.01937338
chr01|13101	FindPeaks	5967569	5968135	+	ID=FindPeaks4665;Note=FDR: 0.0011761788
chr01|13101	FindPeaks	5969913	5971545	+	ID=FindPeaks4667;Note=FDR: 0.0011761788
chr01|13101	FindPeaks	5972661	5973136	+	ID=FindPeaks4669;Note=FDR: 0.01937338
chr01|13101	FindPeaks	5973138	5973796	+	ID=FindPeaks4670;Note=FDR: 0.01937338
chr01|13101	FindPeaks	5973851	5974476	+	ID=FindPeaks4671;Note=FDR: 0.0
chr01|13101	FindPeaks	5974478	5975366	+	ID=FindPeaks4672;Note=FDR: 0.0
chr01|13101	FindPeaks	5975368	5976187	+	ID=FindPeaks4673;Note=FDR: 2.6848913E-5
chr01|13101	FindPeaks	5976250	5977260	+	ID=FindPeaks4674;Note=FDR: 0.0
chr01|13101	FindPeaks	5977262	5977902	+	ID=FindPeaks4675;Note=FDR: 0.008066991
chr01|13101	FindPeaks	5979005	5979638	+	ID=FindPeaks4677;Note=FDR: 0.0032262774
chr01|13101	FindPeaks	6029270	6029865	+	ID=FindPeaks4716;Note=FDR: 1.2576507E-4
chr01|13101	FindPeaks	6029867	6030472	+	ID=FindPeaks4717;Note=FDR: 0.008066991
chr01|13101	FindPeaks	6031942	6032832	+	ID=FindPeaks4720;Note=FDR: 2.6848913E-5
chr01|13101	FindPeaks	6032995	6033646	+	ID=FindPeaks4721;Note=FDR: 2.6848913E-5
chr01|13101	FindPeaks	6033648	6035209	+	ID=FindPeaks4722;Note=FDR: 0.0
chr01|13101	FindPeaks	6035217	6037256	+	ID=FindPeaks4723;Note=FDR: 0.0
chr01|13101	FindPeaks	6037286	6038018	+	ID=FindPeaks4724;Note=FDR: 0.0
chr01|13101	FindPeaks	6041242	6041656	+	ID=FindPeaks4728;Note=FDR: 0.043232728
chr01|13101	FindPeaks	6044024	6045349	+	ID=FindPeaks4730;Note=FDR: 6.55308E-5
chr01|13101	FindPeaks	6050346	6050933	+	ID=FindPeaks4731;Note=FDR: 0.043232728
chr01|13101	FindPeaks	6053660	6054259	+	ID=FindPeaks4736;Note=FDR: 2.6308867E-6
chr01|13101	FindPeaks	6055008	6056411	+	ID=FindPeaks4738;Note=FDR: 0.0
chr01|13101	FindPeaks	6088130	6088624	+	ID=FindPeaks4762;Note=FDR: 0.0011761788
chr01|13101	FindPeaks	6095602	6095948	+	ID=FindPeaks4766;Note=FDR: 0.01937338
chr01|13101	FindPeaks	6095950	6096383	+	ID=FindPeaks4767;Note=FDR: 0.0
chr01|13101	FindPeaks	6098222	6099201	+	ID=FindPeaks4771;Note=FDR: 0.0
chr01|13101	FindPeaks	6102688	6103714	+	ID=FindPeaks4775;Note=FDR: 6.55308E-5
chr01|13101	FindPeaks	6105112	6105434	+	ID=FindPeaks4777;Note=FDR: 0.0011761788
chr01|13101	FindPeaks	6142182	6142565	+	ID=FindPeaks4809;Note=FDR: 0.008066991
chr01|13101	FindPeaks	6144640	6145835	+	ID=FindPeaks4813;Note=FDR: 0.0
chr01|13101	FindPeaks	6145837	6146749	+	ID=FindPeaks4814;Note=FDR: 1.2576507E-4
chr01|13101	FindPeaks	6164997	6165746	+	ID=FindPeaks4824;Note=FDR: 0.01937338
chr01|13101	FindPeaks	6181868	6182614	+	ID=FindPeaks4836;Note=FDR: 0.0
chr01|13101	FindPeaks	6186294	6187047	+	ID=FindPeaks4841;Note=FDR: 0.0
chr01|13101	FindPeaks	6187419	6188791	+	ID=FindPeaks4842;Note=FDR: 0.043232728
chr01|13101	FindPeaks	6189233	6190060	+	ID=FindPeaks4844;Note=FDR: 2.6308867E-6
chr01|13101	FindPeaks	6190062	6190764	+	ID=FindPeaks4845;Note=FDR: 0.0
chr01|13101	FindPeaks	6210821	6212277	+	ID=FindPeaks4854;Note=FDR: 3.9670253E-4
chr01|13101	FindPeaks	6212279	6212825	+	ID=FindPeaks4855;Note=FDR: 0.0011761788
chr01|13101	FindPeaks	6218391	6219156	+	ID=FindPeaks4860;Note=FDR: 3.9670253E-4
chr01|13101	FindPeaks	6220737	6221630	+	ID=FindPeaks4861;Note=FDR: 0.008066991
chr01|13101	FindPeaks	6222437	6223048	+	ID=FindPeaks4863;Note=FDR: 0.0011761788
chr01|13101	FindPeaks	6225834	6226256	+	ID=FindPeaks4867;Note=FDR: 0.0032262774
chr01|13101	FindPeaks	6226258	6227873	+	ID=FindPeaks4868;Note=FDR: 0.0
chr01|13101	FindPeaks	6228338	6228781	+	ID=FindPeaks4869;Note=FDR: 0.0
chr01|13101	FindPeaks	6228808	6229677	+	ID=FindPeaks4870;Note=FDR: 0.0
chr01|13101	FindPeaks	6229770	6230757	+	ID=FindPeaks4871;Note=FDR: 0.0
chr01|13101	FindPeaks	6231925	6232350	+	ID=FindPeaks4873;Note=FDR: 0.0
chr01|13101	FindPeaks	6232547	6234257	+	ID=FindPeaks4874;Note=FDR: 0.0
chr01|13101	FindPeaks	6234259	6234891	+	ID=FindPeaks4875;Note=FDR: 0.0
chr01|13101	FindPeaks	6234893	6235485	+	ID=FindPeaks4876;Note=FDR: 0.0
chr01|13101	FindPeaks	6235487	6236228	+	ID=FindPeaks4877;Note=FDR: 0.0
chr01|13101	FindPeaks	6304685	6305221	+	ID=FindPeaks4930;Note=FDR: 0.043232728
chr01|13101	FindPeaks	6328273	6328799	+	ID=FindPeaks4949;Note=FDR: 0.01937338
chr01|13101	FindPeaks	6331586	6332144	+	ID=FindPeaks4955;Note=FDR: 0.0011761788
chr01|13101	FindPeaks	6334891	6335316	+	ID=FindPeaks4960;Note=FDR: 0.0011761788
chr01|13101	FindPeaks	6336031	6336975	+	ID=FindPeaks4962;Note=FDR: 0.0011761788
chr01|13101	FindPeaks	6336977	6338013	+	ID=FindPeaks4963;Note=FDR: 0.0
chr01|13101	FindPeaks	6338015	6340593	+	ID=FindPeaks4964;Note=FDR: 0.0
chr01|13101	FindPeaks	6340615	6342028	+	ID=FindPeaks4965;Note=FDR: 0.0
chr01|13101	FindPeaks	6342302	6343399	+	ID=FindPeaks4966;Note=FDR: 0.008066991
chr01|13101	FindPeaks	6349005	6349454	+	ID=FindPeaks4969;Note=FDR: 0.0011761788
chr01|13101	FindPeaks	6349456	6350013	+	ID=FindPeaks4970;Note=FDR: 0.0
chr01|13101	FindPeaks	6350015	6351464	+	ID=FindPeaks4971;Note=FDR: 0.0
chr01|13101	FindPeaks	6351466	6352523	+	ID=FindPeaks4972;Note=FDR: 0.0
chr01|13101	FindPeaks	6352525	6354189	+	ID=FindPeaks4973;Note=FDR: 0.0
chr01|13101	FindPeaks	6354191	6355517	+	ID=FindPeaks4974;Note=FDR: 0.0
chr01|13101	FindPeaks	6355519	6356578	+	ID=FindPeaks4975;Note=FDR: 0.0
chr01|13101	FindPeaks	6356676	6357104	+	ID=FindPeaks4976;Note=FDR: 3.9670253E-4
chr01|13101	FindPeaks	6357106	6357452	+	ID=FindPeaks4977;Note=FDR: 3.9670253E-4
chr01|13101	FindPeaks	6357490	6357899	+	ID=FindPeaks4978;Note=FDR: 0.01937338
chr01|13101	FindPeaks	6357947	6359070	+	ID=FindPeaks4979;Note=FDR: 0.0
chr01|13101	FindPeaks	6359072	6360088	+	ID=FindPeaks4980;Note=FDR: 0.0
chr01|13101	FindPeaks	6360090	6360915	+	ID=FindPeaks4981;Note=FDR: 2.6308867E-6
chr01|13101	FindPeaks	6360917	6361270	+	ID=FindPeaks4982;Note=FDR: 2.6308867E-6
chr01|13101	FindPeaks	6361272	6362143	+	ID=FindPeaks4983;Note=FDR: 0.0
chr01|13101	FindPeaks	6362145	6362862	+	ID=FindPeaks4984;Note=FDR: 1.2576507E-4
chr01|13101	FindPeaks	6372754	6373488	+	ID=FindPeaks4992;Note=FDR: 0.0
chr01|13101	FindPeaks	6373490	6374873	+	ID=FindPeaks4993;Note=FDR: 0.0
chr01|13101	FindPeaks	6375441	6376767	+	ID=FindPeaks4994;Note=FDR: 0.0
chr01|13101	FindPeaks	6381882	6382925	+	ID=FindPeaks5002;Note=FDR: 0.0032262774
chr01|13101	FindPeaks	6382927	6383647	+	ID=FindPeaks5003;Note=FDR: 0.0
chr01|13101	FindPeaks	6383649	6384976	+	ID=FindPeaks5004;Note=FDR: 3.9670253E-4
chr01|13101	FindPeaks	6392689	6393189	+	ID=FindPeaks5012;Note=FDR: 2.6848913E-5
chr01|13101	FindPeaks	6393191	6394599	+	ID=FindPeaks5013;Note=FDR: 0.0
chr01|13101	FindPeaks	6394708	6397035	+	ID=FindPeaks5014;Note=FDR: 0.0
chr01|13101	FindPeaks	6397105	6398185	+	ID=FindPeaks5015;Note=FDR: 0.008066991
chr01|13101	FindPeaks	6401261	6401667	+	ID=FindPeaks5020;Note=FDR: 0.01937338
chr01|13101	FindPeaks	6408880	6410406	+	ID=FindPeaks5025;Note=FDR: 0.0
chr01|13101	FindPeaks	6484978	6485510	+	ID=FindPeaks5084;Note=FDR: 0.0011761788
chr01|13101	FindPeaks	6486134	6486501	+	ID=FindPeaks5086;Note=FDR: 0.01937338
chr01|13101	FindPeaks	6486503	6487385	+	ID=FindPeaks5087;Note=FDR: 0.01937338
chr01|13101	FindPeaks	6507853	6508358	+	ID=FindPeaks5108;Note=FDR: 0.0032262774
chr01|13101	FindPeaks	6530582	6531447	+	ID=FindPeaks5128;Note=FDR: 0.043232728
chr01|13101	FindPeaks	6540757	6541136	+	ID=FindPeaks5139;Note=FDR: 0.0
chr01|13101	FindPeaks	6560843	6562729	+	ID=FindPeaks5153;Note=FDR: 2.6848913E-5
chr01|13101	FindPeaks	6572897	6573297	+	ID=FindPeaks5166;Note=FDR: 0.0011761788
chr01|13101	FindPeaks	6585644	6586609	+	ID=FindPeaks5180;Note=FDR: 0.0
chr01|13101	FindPeaks	6586611	6587300	+	ID=FindPeaks5181;Note=FDR: 0.0
chr01|13101	FindPeaks	6587302	6588141	+	ID=FindPeaks5182;Note=FDR: 0.0
chr01|13101	FindPeaks	6588143	6588808	+	ID=FindPeaks5183;Note=FDR: 0.0
chr01|13101	FindPeaks	6588810	6589579	+	ID=FindPeaks5184;Note=FDR: 0.0
chr01|13101	FindPeaks	6589581	6590761	+	ID=FindPeaks5185;Note=FDR: 0.0
chr01|13101	FindPeaks	6591125	6591820	+	ID=FindPeaks5186;Note=FDR: 0.0
chr01|13101	FindPeaks	6591822	6592847	+	ID=FindPeaks5187;Note=FDR: 0.0
chr01|13101	FindPeaks	6592849	6594263	+	ID=FindPeaks5188;Note=FDR: 0.0
chr01|13101	FindPeaks	6594265	6594970	+	ID=FindPeaks5189;Note=FDR: 6.55308E-5
chr01|13101	FindPeaks	6595304	6596241	+	ID=FindPeaks5190;Note=FDR: 0.0011761788
chr01|13101	FindPeaks	6596243	6596901	+	ID=FindPeaks5191;Note=FDR: 1.2576507E-4
chr01|13101	FindPeaks	6596903	6597954	+	ID=FindPeaks5192;Note=FDR: 0.0
chr01|13101	FindPeaks	6598368	6598820	+	ID=FindPeaks5193;Note=FDR: 0.0
chr01|13101	FindPeaks	6599192	6600302	+	ID=FindPeaks5194;Note=FDR: 0.0
chr01|13101	FindPeaks	6600304	6600990	+	ID=FindPeaks5195;Note=FDR: 0.0
chr01|13101	FindPeaks	6601108	6602516	+	ID=FindPeaks5196;Note=FDR: 0.0
chr01|13101	FindPeaks	6613430	6614794	+	ID=FindPeaks5207;Note=FDR: 0.0
chr01|13101	FindPeaks	6616694	6617156	+	ID=FindPeaks5209;Note=FDR: 0.0032262774
chr01|13101	FindPeaks	6618073	6618803	+	ID=FindPeaks5211;Note=FDR: 0.0
chr01|13101	FindPeaks	6618805	6619423	+	ID=FindPeaks5212;Note=FDR: 0.0
chr01|13101	FindPeaks	6619425	6620120	+	ID=FindPeaks5213;Note=FDR: 0.0
chr01|13101	FindPeaks	6620122	6621257	+	ID=FindPeaks5214;Note=FDR: 0.0
chr01|13101	FindPeaks	6621308	6622728	+	ID=FindPeaks5215;Note=FDR: 0.0
chr01|13101	FindPeaks	6622730	6623752	+	ID=FindPeaks5216;Note=FDR: 0.0
chr01|13101	FindPeaks	6623754	6624172	+	ID=FindPeaks5217;Note=FDR: 0.0011761788
chr01|13101	FindPeaks	6625038	6626418	+	ID=FindPeaks5220;Note=FDR: 0.0
chr01|13101	FindPeaks	6626420	6627050	+	ID=FindPeaks5221;Note=FDR: 0.01937338
chr01|13101	FindPeaks	6627639	6628666	+	ID=FindPeaks5222;Note=FDR: 0.0032262774
chr01|13101	FindPeaks	6630498	6630982	+	ID=FindPeaks5226;Note=FDR: 0.043232728
chr01|13101	FindPeaks	6638509	6638973	+	ID=FindPeaks5232;Note=FDR: 0.01937338
chr01|13101	FindPeaks	6646495	6647297	+	ID=FindPeaks5240;Note=FDR: 0.0
chr01|13101	FindPeaks	6667178	6668230	+	ID=FindPeaks5256;Note=FDR: 0.0
chr01|13101	FindPeaks	6668232	6668805	+	ID=FindPeaks5257;Note=FDR: 0.0
chr01|13101	FindPeaks	6668807	6669748	+	ID=FindPeaks5258;Note=FDR: 0.0
chr01|13101	FindPeaks	6669750	6670869	+	ID=FindPeaks5259;Note=FDR: 0.0
chr01|13101	FindPeaks	6670871	6671806	+	ID=FindPeaks5260;Note=FDR: 0.0
chr01|13101	FindPeaks	6671808	6672527	+	ID=FindPeaks5261;Note=FDR: 0.0
chr01|13101	FindPeaks	6672529	6672862	+	ID=FindPeaks5262;Note=FDR: 0.0
chr01|13101	FindPeaks	6672864	6675592	+	ID=FindPeaks5263;Note=FDR: 0.0
chr01|13101	FindPeaks	6675594	6676402	+	ID=FindPeaks5264;Note=FDR: 0.0
chr01|13101	FindPeaks	6676404	6678380	+	ID=FindPeaks5265;Note=FDR: 0.0
chr01|13101	FindPeaks	6678627	6679498	+	ID=FindPeaks5266;Note=FDR: 0.0
chr01|13101	FindPeaks	6679500	6680170	+	ID=FindPeaks5267;Note=FDR: 0.0
chr01|13101	FindPeaks	6680172	6681656	+	ID=FindPeaks5268;Note=FDR: 0.0
chr01|13101	FindPeaks	6681658	6683299	+	ID=FindPeaks5269;Note=FDR: 0.0
chr01|13101	FindPeaks	6683389	6684285	+	ID=FindPeaks5270;Note=FDR: 0.0
chr01|13101	FindPeaks	6688766	6689377	+	ID=FindPeaks5278;Note=FDR: 0.01937338
chr01|13101	FindPeaks	6689379	6691579	+	ID=FindPeaks5279;Note=FDR: 0.0
chr01|13101	FindPeaks	6691581	6692832	+	ID=FindPeaks5280;Note=FDR: 0.0011761788
chr01|13101	FindPeaks	6696419	6696895	+	ID=FindPeaks5284;Note=FDR: 0.043232728
chr01|13101	FindPeaks	6714015	6714507	+	ID=FindPeaks5302;Note=FDR: 0.008066991
chr01|13101	FindPeaks	6726333	6727070	+	ID=FindPeaks5311;Note=FDR: 0.0032262774
chr01|13101	FindPeaks	6728752	6729148	+	ID=FindPeaks5312;Note=FDR: 1.2576507E-4
chr01|13101	FindPeaks	6731122	6731583	+	ID=FindPeaks5314;Note=FDR: 0.01937338
chr01|13101	FindPeaks	6768921	6769483	+	ID=FindPeaks5319;Note=FDR: 0.01937338
chr01|13101	FindPeaks	6798955	6799693	+	ID=FindPeaks5347;Note=FDR: 1.2576507E-4
chr01|13101	FindPeaks	6800526	6801379	+	ID=FindPeaks5348;Note=FDR: 0.008066991
chr01|13101	FindPeaks	6801381	6802641	+	ID=FindPeaks5349;Note=FDR: 0.0032262774
chr01|13101	FindPeaks	6802902	6804042	+	ID=FindPeaks5350;Note=FDR: 0.0
chr01|13101	FindPeaks	6804044	6805465	+	ID=FindPeaks5351;Note=FDR: 0.0
chr01|13101	FindPeaks	6805503	6806903	+	ID=FindPeaks5352;Note=FDR: 0.0
chr01|13101	FindPeaks	6808248	6808816	+	ID=FindPeaks5355;Note=FDR: 0.0032262774
chr01|13101	FindPeaks	6808818	6809557	+	ID=FindPeaks5356;Note=FDR: 0.0
chr01|13101	FindPeaks	6814839	6815337	+	ID=FindPeaks5362;Note=FDR: 3.9670253E-4
chr01|13101	FindPeaks	6816168	6816518	+	ID=FindPeaks5364;Note=FDR: 0.0032262774
chr01|13101	FindPeaks	6816651	6818061	+	ID=FindPeaks5365;Note=FDR: 6.55308E-5
chr01|13101	FindPeaks	6818063	6818501	+	ID=FindPeaks5366;Note=FDR: 2.6848913E-5
chr01|13101	FindPeaks	6824903	6825425	+	ID=FindPeaks5377;Note=FDR: 0.01937338
chr01|13101	FindPeaks	6840396	6841383	+	ID=FindPeaks5392;Note=FDR: 0.043232728
chr01|13101	FindPeaks	6842804	6843618	+	ID=FindPeaks5396;Note=FDR: 0.01937338
chr01|13101	FindPeaks	6844050	6845298	+	ID=FindPeaks5398;Note=FDR: 0.0
chr01|13101	FindPeaks	6845542	6845967	+	ID=FindPeaks5399;Note=FDR: 2.6308867E-6
chr01|13101	FindPeaks	6845969	6847414	+	ID=FindPeaks5400;Note=FDR: 0.0
chr01|13101	FindPeaks	6847519	6848343	+	ID=FindPeaks5401;Note=FDR: 0.01937338
chr01|13101	FindPeaks	6849211	6849817	+	ID=FindPeaks5403;Note=FDR: 3.9670253E-4
chr01|13101	FindPeaks	6850021	6850704	+	ID=FindPeaks5404;Note=FDR: 0.01937338
chr01|13101	FindPeaks	6852812	6853605	+	ID=FindPeaks5407;Note=FDR: 0.008066991
chr01|13101	FindPeaks	6853607	6854383	+	ID=FindPeaks5408;Note=FDR: 0.0
chr01|13101	FindPeaks	6854385	6854856	+	ID=FindPeaks5409;Note=FDR: 2.6848913E-5
chr01|13101	FindPeaks	6854858	6855905	+	ID=FindPeaks5410;Note=FDR: 0.0
chr01|13101	FindPeaks	6855917	6856641	+	ID=FindPeaks5411;Note=FDR: 0.008066991
chr01|13101	FindPeaks	6856643	6858499	+	ID=FindPeaks5412;Note=FDR: 0.0
chr01|13101	FindPeaks	6858530	6859328	+	ID=FindPeaks5413;Note=FDR: 0.0
chr01|13101	FindPeaks	6863844	6864237	+	ID=FindPeaks5418;Note=FDR: 0.008066991
chr01|13101	FindPeaks	6866382	6867728	+	ID=FindPeaks5421;Note=FDR: 0.0
chr01|13101	FindPeaks	6871073	6871635	+	ID=FindPeaks5427;Note=FDR: 3.9670253E-4
chr01|13101	FindPeaks	6871838	6872490	+	ID=FindPeaks5428;Note=FDR: 0.0011761788
chr01|13101	FindPeaks	6873545	6874148	+	ID=FindPeaks5430;Note=FDR: 0.0
chr01|13101	FindPeaks	6888871	6889372	+	ID=FindPeaks5441;Note=FDR: 0.01937338
chr01|13101	FindPeaks	6909368	6910232	+	ID=FindPeaks5457;Note=FDR: 0.0
chr01|13101	FindPeaks	6910246	6910836	+	ID=FindPeaks5458;Note=FDR: 0.0032262774
chr01|13101	FindPeaks	6910838	6911547	+	ID=FindPeaks5459;Note=FDR: 0.0011761788
chr01|13101	FindPeaks	6911549	6912205	+	ID=FindPeaks5460;Note=FDR: 1.2576507E-4
chr01|13101	FindPeaks	6912293	6913091	+	ID=FindPeaks5461;Note=FDR: 0.0032262774
chr01|13101	FindPeaks	6913186	6913538	+	ID=FindPeaks5462;Note=FDR: 0.0032262774
chr01|13101	FindPeaks	6913540	6914257	+	ID=FindPeaks5463;Note=FDR: 0.0032262774
chr01|13101	FindPeaks	6916098	6916806	+	ID=FindPeaks5466;Note=FDR: 0.0032262774
chr01|13101	FindPeaks	6916808	6917631	+	ID=FindPeaks5467;Note=FDR: 1.2576507E-4
chr01|13101	FindPeaks	6946318	6946743	+	ID=FindPeaks5478;Note=FDR: 0.0032262774
chr01|13101	FindPeaks	6975359	6976129	+	ID=FindPeaks5501;Note=FDR: 0.043232728
chr01|13101	FindPeaks	6987635	6987978	+	ID=FindPeaks5512;Note=FDR: 0.01937338
chr01|13101	FindPeaks	6988764	6989815	+	ID=FindPeaks5513;Note=FDR: 0.008066991
chr01|13101	FindPeaks	6989817	6990346	+	ID=FindPeaks5514;Note=FDR: 0.0
chr01|13101	FindPeaks	6990878	6992016	+	ID=FindPeaks5516;Note=FDR: 0.0
chr01|13101	FindPeaks	6992951	6994461	+	ID=FindPeaks5518;Note=FDR: 0.0
chr01|13101	FindPeaks	6994775	6995393	+	ID=FindPeaks5519;Note=FDR: 0.043232728
chr01|13101	FindPeaks	6996183	6996666	+	ID=FindPeaks5521;Note=FDR: 0.0
chr01|13101	FindPeaks	6996788	6997686	+	ID=FindPeaks5522;Note=FDR: 0.0
chr01|13101	FindPeaks	6997688	6998182	+	ID=FindPeaks5523;Note=FDR: 0.0
chr01|13101	FindPeaks	7010634	7011815	+	ID=FindPeaks5536;Note=FDR: 0.0011761788
chr01|13101	FindPeaks	7011817	7012487	+	ID=FindPeaks5537;Note=FDR: 0.0
chr01|13101	FindPeaks	7025309	7025833	+	ID=FindPeaks5551;Note=FDR: 0.043232728
chr01|13101	FindPeaks	7030130	7030936	+	ID=FindPeaks5556;Note=FDR: 2.6848913E-5
chr01|13101	FindPeaks	7031278	7031641	+	ID=FindPeaks5558;Note=FDR: 0.01937338
chr01|13101	FindPeaks	7044694	7045078	+	ID=FindPeaks5573;Note=FDR: 3.9670253E-4
chr01|13101	FindPeaks	7046456	7047312	+	ID=FindPeaks5576;Note=FDR: 3.9670253E-4
chr01|13101	FindPeaks	7047338	7048193	+	ID=FindPeaks5577;Note=FDR: 0.0
chr01|13101	FindPeaks	7050298	7051303	+	ID=FindPeaks5580;Note=FDR: 0.008066991
chr01|13101	FindPeaks	7053003	7053412	+	ID=FindPeaks5583;Note=FDR: 0.043232728
chr01|13101	FindPeaks	7055005	7055490	+	ID=FindPeaks5586;Note=FDR: 1.2576507E-4
chr01|13101	FindPeaks	7055930	7056496	+	ID=FindPeaks5587;Note=FDR: 0.0
chr01|13101	FindPeaks	7056631	7057359	+	ID=FindPeaks5588;Note=FDR: 2.6308867E-6
chr01|13101	FindPeaks	7057649	7058724	+	ID=FindPeaks5590;Note=FDR: 0.0
chr01|13101	FindPeaks	7058726	7059223	+	ID=FindPeaks5591;Note=FDR: 3.9670253E-4
chr01|13101	FindPeaks	7064588	7065431	+	ID=FindPeaks5598;Note=FDR: 0.0011761788
chr01|13101	FindPeaks	7072163	7073090	+	ID=FindPeaks5605;Note=FDR: 0.008066991
chr01|13101	FindPeaks	7073700	7074193	+	ID=FindPeaks5606;Note=FDR: 0.0
chr01|13101	FindPeaks	7075911	7077206	+	ID=FindPeaks5608;Note=FDR: 0.043232728
chr01|13101	FindPeaks	7077907	7078409	+	ID=FindPeaks5610;Note=FDR: 2.6308867E-6
chr01|13101	FindPeaks	7078533	7079189	+	ID=FindPeaks5611;Note=FDR: 0.008066991
chr01|13101	FindPeaks	7087921	7088315	+	ID=FindPeaks5619;Note=FDR: 0.043232728
chr01|13101	FindPeaks	7092662	7093132	+	ID=FindPeaks5623;Note=FDR: 0.043232728
chr01|13101	FindPeaks	7135358	7138076	+	ID=FindPeaks5654;Note=FDR: 0.0
chr01|13101	FindPeaks	7138078	7138632	+	ID=FindPeaks5655;Note=FDR: 0.0
chr01|13101	FindPeaks	7138634	7139162	+	ID=FindPeaks5656;Note=FDR: 0.0
chr01|13101	FindPeaks	7139191	7139845	+	ID=FindPeaks5657;Note=FDR: 2.6308867E-6
chr01|13101	FindPeaks	7139847	7141341	+	ID=FindPeaks5658;Note=FDR: 0.0
chr01|13101	FindPeaks	7141343	7141769	+	ID=FindPeaks5659;Note=FDR: 0.0
chr01|13101	FindPeaks	7141800	7143542	+	ID=FindPeaks5660;Note=FDR: 0.0
chr01|13101	FindPeaks	7143768	7145545	+	ID=FindPeaks5661;Note=FDR: 0.0
chr01|13101	FindPeaks	7147035	7149181	+	ID=FindPeaks5663;Note=FDR: 0.0
chr01|13101	FindPeaks	7149183	7149836	+	ID=FindPeaks5664;Note=FDR: 0.0
chr01|13101	FindPeaks	7149838	7150750	+	ID=FindPeaks5665;Note=FDR: 0.0
chr01|13101	FindPeaks	7150752	7151512	+	ID=FindPeaks5666;Note=FDR: 0.0
chr01|13101	FindPeaks	7151514	7154243	+	ID=FindPeaks5667;Note=FDR: 0.0
chr01|13101	FindPeaks	7154408	7157014	+	ID=FindPeaks5668;Note=FDR: 0.0
chr01|13101	FindPeaks	7157016	7157957	+	ID=FindPeaks5669;Note=FDR: 0.0
chr01|13101	FindPeaks	7158603	7159096	+	ID=FindPeaks5671;Note=FDR: 0.0
chr01|13101	FindPeaks	7178861	7179666	+	ID=FindPeaks5694;Note=FDR: 6.55308E-5
chr01|13101	FindPeaks	7179668	7180249	+	ID=FindPeaks5695;Note=FDR: 0.0
chr01|13101	FindPeaks	7180251	7180665	+	ID=FindPeaks5696;Note=FDR: 2.6848913E-5
chr01|13101	FindPeaks	7181737	7182865	+	ID=FindPeaks5699;Note=FDR: 0.0
chr01|13101	FindPeaks	7182867	7183832	+	ID=FindPeaks5700;Note=FDR: 0.0
chr01|13101	FindPeaks	7183834	7184507	+	ID=FindPeaks5701;Note=FDR: 0.0
chr01|13101	FindPeaks	7184577	7185523	+	ID=FindPeaks5702;Note=FDR: 0.0
chr01|13101	FindPeaks	7213479	7214159	+	ID=FindPeaks5722;Note=FDR: 3.9670253E-4
chr01|13101	FindPeaks	7214161	7215270	+	ID=FindPeaks5723;Note=FDR: 6.55308E-5
chr01|13101	FindPeaks	7215272	7216838	+	ID=FindPeaks5724;Note=FDR: 2.6308867E-6
chr01|13101	FindPeaks	7216840	7217342	+	ID=FindPeaks5725;Note=FDR: 6.55308E-5
chr01|13101	FindPeaks	7217757	7218517	+	ID=FindPeaks5727;Note=FDR: 0.0032262774
chr01|13101	FindPeaks	7218519	7219917	+	ID=FindPeaks5728;Note=FDR: 0.0
chr01|13101	FindPeaks	7219919	7221326	+	ID=FindPeaks5729;Note=FDR: 0.0
chr01|13101	FindPeaks	7221328	7222398	+	ID=FindPeaks5730;Note=FDR: 0.0
chr01|13101	FindPeaks	7222786	7223427	+	ID=FindPeaks5731;Note=FDR: 0.0
chr01|13101	FindPeaks	7223429	7224208	+	ID=FindPeaks5732;Note=FDR: 0.0
chr01|13101	FindPeaks	7225541	7226197	+	ID=FindPeaks5735;Note=FDR: 0.0
chr01|13101	FindPeaks	7226225	7226773	+	ID=FindPeaks5736;Note=FDR: 0.0
chr01|13101	FindPeaks	7254615	7255446	+	ID=FindPeaks5757;Note=FDR: 0.0
chr01|13101	FindPeaks	7255448	7256015	+	ID=FindPeaks5758;Note=FDR: 0.0
chr01|13101	FindPeaks	7256112	7256784	+	ID=FindPeaks5759;Note=FDR: 0.0
chr01|13101	FindPeaks	7256786	7257354	+	ID=FindPeaks5760;Note=FDR: 0.0
chr01|13101	FindPeaks	7278780	7279170	+	ID=FindPeaks5784;Note=FDR:
chr01|13101	FindPeaks	7292791	7294047	+	ID=FindPeaks5796;Note=FDR: 0.008066991
chr01|13101	FindPeaks	7294062	7295008	+	ID=FindPeaks5797;Note=FDR: 0.043232728
chr01|13101	FindPeaks	7295010	7295927	+	ID=FindPeaks5798;Note=FDR: 0.043232728
chr01|13101	FindPeaks	7297525	7298300	+	ID=FindPeaks5802;Note=FDR: 2.6848913E-5
chr01|13101	FindPeaks	7304424	7305021	+	ID=FindPeaks5809;Note=FDR: 0.0
chr01|13101	FindPeaks	7305667	7307053	+	ID=FindPeaks5811;Note=FDR: 6.55308E-5
chr01|13101	FindPeaks	7307079	7307545	+	ID=FindPeaks5812;Note=FDR: 0.0032262774
chr01|13101	FindPeaks	7307547	7308033	+	ID=FindPeaks5813;Note=FDR: 2.6308867E-6
chr01|13101	FindPeaks	7308035	7309016	+	ID=FindPeaks5814;Note=FDR: 3.9670253E-4
chr01|13101	FindPeaks	7309018	7310203	+	ID=FindPeaks5815;Note=FDR: 0.0
chr01|13101	FindPeaks	7310205	7311776	+	ID=FindPeaks5816;Note=FDR: 0.0
chr01|13101	FindPeaks	7311778	7312159	+	ID=FindPeaks5817;Note=FDR: 1.2576507E-4
chr01|13101	FindPeaks	7312161	7312726	+	ID=FindPeaks5818;Note=FDR: 0.0
chr01|13101	FindPeaks	7312728	7313383	+	ID=FindPeaks5819;Note=FDR: 0.0
chr01|13101	FindPeaks	7313860	7314313	+	ID=FindPeaks5821;Note=FDR: 0.0
chr01|13101	FindPeaks	7314315	7315585	+	ID=FindPeaks5822;Note=FDR: 0.0
chr01|13101	FindPeaks	7315587	7316102	+	ID=FindPeaks5823;Note=FDR: 0.0
chr01|13101	FindPeaks	7316104	7317605	+	ID=FindPeaks5824;Note=FDR: 0.0
chr01|13101	FindPeaks	7317607	7318495	+	ID=FindPeaks5825;Note=FDR: 0.043232728
chr01|13101	FindPeaks	7357282	7357696	+	ID=FindPeaks5861;Note=FDR: 0.01937338
chr01|13101	FindPeaks	7421959	7422827	+	ID=FindPeaks5898;Note=FDR: 1.2576507E-4
chr01|13101	FindPeaks	7423192	7423608	+	ID=FindPeaks5900;Note=FDR: 1.2576507E-4
chr01|13101	FindPeaks	7423610	7425320	+	ID=FindPeaks5901;Note=FDR: 0.0
chr01|13101	FindPeaks	7425555	7426507	+	ID=FindPeaks5902;Note=FDR: 0.0
chr01|13101	FindPeaks	7437181	7437904	+	ID=FindPeaks5909;Note=FDR: 0.008066991
chr01|13101	FindPeaks	7463340	7463843	+	ID=FindPeaks5940;Note=FDR: 0.01937338
chr01|13101	FindPeaks	7476208	7476766	+	ID=FindPeaks5957;Note=FDR: 0.0
chr01|13101	FindPeaks	7487786	7488647	+	ID=FindPeaks5963;Note=FDR: 0.01937338
chr01|13101	FindPeaks	7536489	7537082	+	ID=FindPeaks5998;Note=FDR: 1.2576507E-4
chr01|13101	FindPeaks	7537691	7538260	+	ID=FindPeaks6000;Note=FDR: 0.0
chr01|13101	FindPeaks	7602332	7603123	+	ID=FindPeaks6047;Note=FDR: 0.043232728
chr01|13101	FindPeaks	7608423	7609010	+	ID=FindPeaks6054;Note=FDR: 0.0032262774
chr01|13101	FindPeaks	7614611	7615266	+	ID=FindPeaks6061;Note=FDR: 2.6848913E-5
chr01|13101	FindPeaks	7615268	7615749	+	ID=FindPeaks6062;Note=FDR: 1.2576507E-4
chr01|13101	FindPeaks	7615751	7616542	+	ID=FindPeaks6063;Note=FDR: 0.0011761788
chr01|13101	FindPeaks	7616545	7617089	+	ID=FindPeaks6064;Note=FDR: 0.01937338
chr01|13101	FindPeaks	7618554	7618948	+	ID=FindPeaks6065;Note=FDR: 0.043232728
chr01|13101	FindPeaks	7619503	7619856	+	ID=FindPeaks6067;Note=FDR: 0.01937338
chr01|13101	FindPeaks	7620627	7622081	+	ID=FindPeaks6069;Note=FDR: 0.0
chr01|13101	FindPeaks	7622087	7622788	+	ID=FindPeaks6070;Note=FDR: 3.9670253E-4
chr01|13101	FindPeaks	7622790	7623516	+	ID=FindPeaks6071;Note=FDR: 0.0
chr01|13101	FindPeaks	7623924	7624904	+	ID=FindPeaks6073;Note=FDR: 0.008066991
chr01|13101	FindPeaks	7654194	7654890	+	ID=FindPeaks6087;Note=FDR: 3.9670253E-4
chr01|13101	FindPeaks	7657297	7658807	+	ID=FindPeaks6090;Note=FDR: 0.0
chr01|13101	FindPeaks	7658809	7659664	+	ID=FindPeaks6091;Note=FDR: 0.043232728
chr01|13101	FindPeaks	7664170	7664968	+	ID=FindPeaks6097;Note=FDR: 0.0
chr01|13101	FindPeaks	7664970	7665344	+	ID=FindPeaks6098;Note=FDR: 0.0011761788
chr01|13101	FindPeaks	7678437	7678749	+	ID=FindPeaks6115;Note=FDR: 2.6848913E-5
chr01|13101	FindPeaks	7680609	7681516	+	ID=FindPeaks6118;Note=FDR: 0.043232728
chr01|13101	FindPeaks	7683112	7684550	+	ID=FindPeaks6120;Note=FDR: 0.0
chr01|13101	FindPeaks	7684552	7685764	+	ID=FindPeaks6121;Note=FDR: 2.6308867E-6
chr01|13101	FindPeaks	7685766	7686924	+	ID=FindPeaks6122;Note=FDR: 0.0
chr01|13101	FindPeaks	7686926	7687357	+	ID=FindPeaks6123;Note=FDR: 0.043232728
chr01|13101	FindPeaks	7687415	7687848	+	ID=FindPeaks6124;Note=FDR: 0.0
chr01|13101	FindPeaks	7687850	7688398	+	ID=FindPeaks6125;Note=FDR: 0.0
chr01|13101	FindPeaks	7688400	7689824	+	ID=FindPeaks6126;Note=FDR: 0.0
chr01|13101	FindPeaks	7689826	7691041	+	ID=FindPeaks6127;Note=FDR: 0.0
chr01|13101	FindPeaks	7692124	7692694	+	ID=FindPeaks6128;Note=FDR: 2.6848913E-5
chr01|13101	FindPeaks	7693447	7693949	+	ID=FindPeaks6130;Note=FDR: 1.2576507E-4
chr01|13101	FindPeaks	7693951	7694809	+	ID=FindPeaks6131;Note=FDR: 2.6848913E-5
chr01|13101	FindPeaks	7694811	7695809	+	ID=FindPeaks6132;Note=FDR: 0.0
chr01|13101	FindPeaks	7695811	7696705	+	ID=FindPeaks6133;Note=FDR: 3.9670253E-4
chr01|13101	FindPeaks	7696728	7697807	+	ID=FindPeaks6134;Note=FDR: 2.6848913E-5
chr01|13101	FindPeaks	7697874	7698544	+	ID=FindPeaks6135;Note=FDR: 0.0
chr01|13101	FindPeaks	7698546	7699547	+	ID=FindPeaks6136;Note=FDR: 0.0
chr01|13101	FindPeaks	7699549	7699988	+	ID=FindPeaks6137;Note=FDR: 0.043232728
chr01|13101	FindPeaks	7700587	7701157	+	ID=FindPeaks6139;Note=FDR: 0.0
chr01|13101	FindPeaks	7701159	7702359	+	ID=FindPeaks6140;Note=FDR: 0.0
chr01|13101	FindPeaks	7702361	7702627	+	ID=FindPeaks6141;Note=FDR: 0.0011761788
chr01|13101	FindPeaks	7702650	7703477	+	ID=FindPeaks6142;Note=FDR: 0.0
chr01|13101	FindPeaks	7703597	7704195	+	ID=FindPeaks6143;Note=FDR: 0.01937338
chr01|13101	FindPeaks	7723653	7724010	+	ID=FindPeaks6161;Note=FDR: 0.043232728
chr01|13101	FindPeaks	7740933	7742169	+	ID=FindPeaks6172;Note=FDR: 0.0
chr01|13101	FindPeaks	7742171	7742714	+	ID=FindPeaks6173;Note=FDR: 6.55308E-5
chr01|13101	FindPeaks	7742716	7743052	+	ID=FindPeaks6174;Note=FDR: 0.01937338
chr01|13101	FindPeaks	7744460	7745427	+	ID=FindPeaks6177;Note=FDR: 0.0011761788
chr01|13101	FindPeaks	7754914	7755453	+	ID=FindPeaks6193;Note=FDR: 0.01937338
chr01|13101	FindPeaks	7757862	7759029	+	ID=FindPeaks6197;Note=FDR: 0.0
chr01|13101	FindPeaks	7759847	7760236	+	ID=FindPeaks6198;Note=FDR: 1.2576507E-4
chr01|13101	FindPeaks	7763441	7764033	+	ID=FindPeaks6199;Note=FDR: 1.2576507E-4
chr01|13101	FindPeaks	7764939	7765514	+	ID=FindPeaks6201;Note=FDR: 2.6848913E-5
chr01|13101	FindPeaks	7765516	7766519	+	ID=FindPeaks6202;Note=FDR: 0.0
chr01|13101	FindPeaks	7766605	7767709	+	ID=FindPeaks6203;Note=FDR: 0.0
chr01|13101	FindPeaks	7767711	7768373	+	ID=FindPeaks6204;Note=FDR: 0.0
chr01|13101	FindPeaks	7768375	7769072	+	ID=FindPeaks6205;Note=FDR: 0.0
chr01|13101	FindPeaks	7769074	7769872	+	ID=FindPeaks6206;Note=FDR: 0.0
chr01|13101	FindPeaks	7769874	7771002	+	ID=FindPeaks6207;Note=FDR: 0.0
chr01|13101	FindPeaks	7771004	7771614	+	ID=FindPeaks6208;Note=FDR: 0.0
chr01|13101	FindPeaks	7771616	7771992	+	ID=FindPeaks6209;Note=FDR: 0.0
chr01|13101	FindPeaks	7771994	7773113	+	ID=FindPeaks6210;Note=FDR: 0.0032262774
chr01|13101	FindPeaks	7773133	7774569	+	ID=FindPeaks6211;Note=FDR: 0.0
chr01|13101	FindPeaks	7774614	7775319	+	ID=FindPeaks6212;Note=FDR: 2.6308867E-6
chr01|13101	FindPeaks	7775434	7775918	+	ID=FindPeaks6213;Note=FDR: 0.01937338
chr01|13101	FindPeaks	7775920	7777148	+	ID=FindPeaks6214;Note=FDR: 0.0
chr01|13101	FindPeaks	7795481	7796327	+	ID=FindPeaks6225;Note=FDR: 0.043232728
chr01|13101	FindPeaks	7800502	7801009	+	ID=FindPeaks6232;Note=FDR: 0.043232728
chr01|13101	FindPeaks	7802691	7803577	+	ID=FindPeaks6233;Note=FDR: 0.043232728
chr01|13101	FindPeaks	7836665	7837433	+	ID=FindPeaks6253;Note=FDR: 0.0
chr01|13101	FindPeaks	7837435	7838757	+	ID=FindPeaks6254;Note=FDR: 0.0
chr01|13101	FindPeaks	7838811	7840971	+	ID=FindPeaks6255;Note=FDR: 0.0
chr01|13101	FindPeaks	7841006	7842044	+	ID=FindPeaks6256;Note=FDR: 0.0
chr01|13101	FindPeaks	7842046	7843816	+	ID=FindPeaks6257;Note=FDR: 0.0
chr01|13101	FindPeaks	7843933	7845167	+	ID=FindPeaks6258;Note=FDR: 0.0
chr01|13101	FindPeaks	7845169	7845933	+	ID=FindPeaks6259;Note=FDR: 3.9670253E-4
chr01|13101	FindPeaks	7845935	7847207	+	ID=FindPeaks6260;Note=FDR: 0.0
chr01|13101	FindPeaks	7847209	7848362	+	ID=FindPeaks6261;Note=FDR: 0.0
chr01|13101	FindPeaks	7848528	7849153	+	ID=FindPeaks6262;Note=FDR: 0.0
chr01|13101	FindPeaks	7904214	7905790	+	ID=FindPeaks6315;Note=FDR: 0.0011761788
chr01|13101	FindPeaks	7906596	7907110	+	ID=FindPeaks6317;Note=FDR: 0.0032262774
chr01|13101	FindPeaks	7907112	7907967	+	ID=FindPeaks6318;Note=FDR: 0.0011761788
chr01|13101	FindPeaks	7907971	7908643	+	ID=FindPeaks6319;Note=FDR: 0.0
chr01|13101	FindPeaks	7908645	7909170	+	ID=FindPeaks6320;Note=FDR: 0.0
chr01|13101	FindPeaks	7909172	7909921	+	ID=FindPeaks6321;Note=FDR: 6.55308E-5
chr01|13101	FindPeaks	7909923	7910482	+	ID=FindPeaks6322;Note=FDR: 3.9670253E-4
chr01|13101	FindPeaks	7910756	7911606	+	ID=FindPeaks6324;Note=FDR: 0.043232728
chr01|13101	FindPeaks	7914164	7914748	+	ID=FindPeaks6327;Note=FDR:
chr01|13101	FindPeaks	7915897	7916519	+	ID=FindPeaks6328;Note=FDR: 0.01937338
chr01|13101	FindPeaks	7919658	7920611	+	ID=FindPeaks6332;Note=FDR: 0.043232728
chr01|13101	FindPeaks	7937428	7938133	+	ID=FindPeaks6346;Note=FDR: 0.008066991
chr01|13101	FindPeaks	7938135	7938746	+	ID=FindPeaks6347;Note=FDR: 0.01937338
chr01|13101	FindPeaks	7939830	7941158	+	ID=FindPeaks6349;Note=FDR: 3.9670253E-4
chr01|13101	FindPeaks	7941160	7942558	+	ID=FindPeaks6350;Note=FDR: 0.0
chr01|13101	FindPeaks	7961378	7962492	+	ID=FindPeaks6356;Note=FDR: 0.0
chr01|13101	FindPeaks	7962494	7963334	+	ID=FindPeaks6357;Note=FDR: 0.0
chr01|13101	FindPeaks	7963336	7964157	+	ID=FindPeaks6358;Note=FDR: 0.0
chr01|13101	FindPeaks	7964159	7964793	+	ID=FindPeaks6359;Note=FDR: 0.0
chr01|13101	FindPeaks	7965995	7968250	+	ID=FindPeaks6362;Note=FDR: 0.0
chr01|13101	FindPeaks	7968252	7970119	+	ID=FindPeaks6363;Note=FDR: 0.0
chr01|13101	FindPeaks	7970121	7971920	+	ID=FindPeaks6364;Note=FDR: 0.0
chr01|13101	FindPeaks	7977116	7978514	+	ID=FindPeaks6371;Note=FDR: 0.0
chr01|13101	FindPeaks	7978516	7979417	+	ID=FindPeaks6372;Note=FDR: 0.0
chr01|13101	FindPeaks	7984381	7985744	+	ID=FindPeaks6379;Note=FDR: 0.043232728
chr01|13101	FindPeaks	8013052	8013757	+	ID=FindPeaks6395;Note=FDR: 0.008066991
chr01|13101	FindPeaks	8013759	8015444	+	ID=FindPeaks6396;Note=FDR: 1.2576507E-4
chr01|13101	FindPeaks	8015644	8016323	+	ID=FindPeaks6397;Note=FDR: 0.0
chr01|13101	FindPeaks	8017128	8017726	+	ID=FindPeaks6399;Note=FDR: 2.6308867E-6
chr01|13101	FindPeaks	8020058	8020578	+	ID=FindPeaks6402;Note=FDR: 0.008066991
chr01|13101	FindPeaks	8020583	8021553	+	ID=FindPeaks6403;Note=FDR: 0.0
chr01|13101	FindPeaks	8022014	8022437	+	ID=FindPeaks6404;Note=FDR: 3.9670253E-4
chr01|13101	FindPeaks	8022720	8023117	+	ID=FindPeaks6405;Note=FDR: 0.0
chr01|13101	FindPeaks	8024267	8024694	+	ID=FindPeaks6407;Note=FDR: 0.043232728
chr01|13101	FindPeaks	8026947	8027422	+	ID=FindPeaks6410;Note=FDR: 0.043232728
chr01|13101	FindPeaks	8040514	8041529	+	ID=FindPeaks6424;Note=FDR: 0.0011761788
chr01|13101	FindPeaks	8051251	8051886	+	ID=FindPeaks6437;Note=FDR: 0.0032262774
chr01|13101	FindPeaks	8056137	8057135	+	ID=FindPeaks6443;Note=FDR: 0.0
chr01|13101	FindPeaks	8057137	8058001	+	ID=FindPeaks6444;Note=FDR: 3.9670253E-4
chr01|13101	FindPeaks	8058621	8059467	+	ID=FindPeaks6446;Note=FDR: 0.01937338
chr01|13101	FindPeaks	8059483	8059824	+	ID=FindPeaks6447;Note=FDR: 0.008066991
chr01|13101	FindPeaks	8059826	8060389	+	ID=FindPeaks6448;Note=FDR: 0.043232728
chr01|13101	FindPeaks	8073256	8073733	+	ID=FindPeaks6466;Note=FDR: 0.0
chr01|13101	FindPeaks	8073735	8074343	+	ID=FindPeaks6467;Note=FDR: 0.0
chr01|13101	FindPeaks	8074345	8076066	+	ID=FindPeaks6468;Note=FDR: 0.0
chr01|13101	FindPeaks	8078066	8078539	+	ID=FindPeaks6471;Note=FDR: 0.043232728
chr01|13101	FindPeaks	8080879	8081792	+	ID=FindPeaks6475;Note=FDR: 0.008066991
chr01|13101	FindPeaks	8082330	8083238	+	ID=FindPeaks6477;Note=FDR: 0.0011761788
chr01|13101	FindPeaks	8083252	8084319	+	ID=FindPeaks6478;Note=FDR: 1.2576507E-4
chr01|13101	FindPeaks	8085087	8085672	+	ID=FindPeaks6480;Note=FDR: 0.043232728
chr01|13101	FindPeaks	8106926	8107851	+	ID=FindPeaks6493;Note=FDR: 0.0
chr01|13101	FindPeaks	8107990	8108270	+	ID=FindPeaks6494;Note=FDR: 0.0032262774
chr01|13101	FindPeaks	8108272	8108663	+	ID=FindPeaks6495;Note=FDR: 0.008066991
chr01|13101	FindPeaks	8109613	8110083	+	ID=FindPeaks6496;Note=FDR: 0.0011761788
chr01|13101	FindPeaks	8110085	8111501	+	ID=FindPeaks6497;Note=FDR: 0.0
chr01|13101	FindPeaks	8122093	8122819	+	ID=FindPeaks6508;Note=FDR: 1.2576507E-4
chr01|13101	FindPeaks	8122821	8123317	+	ID=FindPeaks6509;Note=FDR: 3.9670253E-4
chr01|13101	FindPeaks	8123319	8124499	+	ID=FindPeaks6510;Note=FDR: 0.0032262774
chr01|13101	FindPeaks	8129133	8129866	+	ID=FindPeaks6516;Note=FDR: 0.0
chr01|13101	FindPeaks	8129940	8130944	+	ID=FindPeaks6517;Note=FDR: 0.0
chr01|13101	FindPeaks	8130965	8132191	+	ID=FindPeaks6518;Note=FDR: 0.0
chr01|13101	FindPeaks	8133500	8133965	+	ID=FindPeaks6521;Note=FDR: 0.0011761788
chr01|13101	FindPeaks	8134993	8135432	+	ID=FindPeaks6523;Note=FDR: 2.6848913E-5
chr01|13101	FindPeaks	8136429	8137508	+	ID=FindPeaks6525;Note=FDR: 0.043232728
chr01|13101	FindPeaks	8139968	8140591	+	ID=FindPeaks6530;Note=FDR: 0.01937338
chr01|13101	FindPeaks	8140593	8142346	+	ID=FindPeaks6531;Note=FDR: 6.55308E-5
chr01|13101	FindPeaks	8142748	8143858	+	ID=FindPeaks6532;Note=FDR: 6.55308E-5
chr01|13101	FindPeaks	8146398	8148160	+	ID=FindPeaks6537;Note=FDR: 0.0
chr01|13101	FindPeaks	8148221	8149163	+	ID=FindPeaks6538;Note=FDR: 1.2576507E-4
chr01|13101	FindPeaks	8149165	8150439	+	ID=FindPeaks6539;Note=FDR: 0.0
chr01|13101	FindPeaks	8168508	8168865	+	ID=FindPeaks6556;Note=FDR: 0.0032262774
chr01|13101	FindPeaks	8192575	8192901	+	ID=FindPeaks6577;Note=FDR: 0.008066991
chr01|13101	FindPeaks	8193212	8193910	+	ID=FindPeaks6578;Note=FDR: 2.6308867E-6
chr01|13101	FindPeaks	8223197	8224020	+	ID=FindPeaks6607;Note=FDR: 0.0032262774
chr01|13101	FindPeaks	8224153	8224946	+	ID=FindPeaks6608;Note=FDR: 0.0
chr01|13101	FindPeaks	8224948	8226015	+	ID=FindPeaks6609;Note=FDR: 6.55308E-5
chr01|13101	FindPeaks	8226017	8226914	+	ID=FindPeaks6610;Note=FDR: 0.0
chr01|13101	FindPeaks	8226916	8227590	+	ID=FindPeaks6611;Note=FDR: 0.0
chr01|13101	FindPeaks	8243573	8245448	+	ID=FindPeaks6620;Note=FDR: 0.0011761788
chr01|13101	FindPeaks	8281471	8281865	+	ID=FindPeaks6641;Note=FDR: 0.0
chr01|13101	FindPeaks	8300100	8301001	+	ID=FindPeaks6660;Note=FDR: 0.0032262774
chr01|13101	FindPeaks	8301165	8302919	+	ID=FindPeaks6661;Note=FDR: 0.0
chr01|13101	FindPeaks	8302921	8303958	+	ID=FindPeaks6662;Note=FDR: 0.0
chr01|13101	FindPeaks	8303960	8304859	+	ID=FindPeaks6663;Note=FDR: 0.0
chr01|13101	FindPeaks	8304861	8305716	+	ID=FindPeaks6664;Note=FDR: 0.0
chr01|13101	FindPeaks	8305718	8306154	+	ID=FindPeaks6665;Note=FDR: 0.0011761788
chr01|13101	FindPeaks	8306450	8306939	+	ID=FindPeaks6667;Note=FDR: 0.043232728
chr01|13101	FindPeaks	8306941	8308461	+	ID=FindPeaks6668;Note=FDR: 0.0
chr01|13101	FindPeaks	8308820	8309302	+	ID=FindPeaks6670;Note=FDR: 0.0032262774
chr01|13101	FindPeaks	8309304	8309932	+	ID=FindPeaks6671;Note=FDR: 0.0032262774
chr01|13101	FindPeaks	8309934	8310416	+	ID=FindPeaks6672;Note=FDR: 0.0
chr01|13101	FindPeaks	8310418	8311418	+	ID=FindPeaks6673;Note=FDR: 0.0011761788
chr01|13101	FindPeaks	8313223	8313608	+	ID=FindPeaks6676;Note=FDR: 0.01937338
chr01|13101	FindPeaks	8314726	8315303	+	ID=FindPeaks6678;Note=FDR: 0.008066991
chr01|13101	FindPeaks	8318150	8319353	+	ID=FindPeaks6683;Note=FDR: 0.0
chr01|13101	FindPeaks	8319355	8319828	+	ID=FindPeaks6684;Note=FDR: 2.6308867E-6
chr01|13101	FindPeaks	8319830	8321699	+	ID=FindPeaks6685;Note=FDR: 0.0
chr01|13101	FindPeaks	8322468	8324662	+	ID=FindPeaks6686;Note=FDR: 1.2576507E-4
chr01|13101	FindPeaks	8344381	8345705	+	ID=FindPeaks6701;Note=FDR: 1.2576507E-4
chr01|13101	FindPeaks	8346509	8348172	+	ID=FindPeaks6704;Note=FDR: 0.0011761788
chr01|13101	FindPeaks	8348174	8348984	+	ID=FindPeaks6705;Note=FDR: 0.043232728
chr01|13101	FindPeaks	8360821	8362005	+	ID=FindPeaks6715;Note=FDR: 0.01937338
chr01|13101	FindPeaks	8362007	8363402	+	ID=FindPeaks6716;Note=FDR: 0.008066991
chr01|13101	FindPeaks	8387245	8387653	+	ID=FindPeaks6742;Note=FDR: 0.0011761788
chr01|13101	FindPeaks	8389618	8390577	+	ID=FindPeaks6746;Note=FDR: 0.0
chr01|13101	FindPeaks	8406618	8407461	+	ID=FindPeaks6757;Note=FDR: 0.043232728
chr01|13101	FindPeaks	8407552	8408404	+	ID=FindPeaks6758;Note=FDR: 1.2576507E-4
chr01|13101	FindPeaks	8408406	8408860	+	ID=FindPeaks6759;Note=FDR: 0.0011761788
chr01|13101	FindPeaks	8425728	8426075	+	ID=FindPeaks6768;Note=FDR: 0.043232728
chr01|13101	FindPeaks	8434038	8434759	+	ID=FindPeaks6774;Note=FDR: 0.043232728
chr01|13101	FindPeaks	8436047	8436456	+	ID=FindPeaks6778;Note=FDR: 0.008066991
chr01|13101	FindPeaks	8446217	8446876	+	ID=FindPeaks6784;Note=FDR: 1.2576507E-4
chr01|13101	FindPeaks	8450262	8451189	+	ID=FindPeaks6788;Note=FDR: 0.008066991
chr01|13101	FindPeaks	8451900	8452505	+	ID=FindPeaks6790;Note=FDR: 3.9670253E-4
chr01|13101	FindPeaks	8560443	8560824	+	ID=FindPeaks6839;Note=FDR: 0.01937338
chr01|13101	FindPeaks	8573751	8574317	+	ID=FindPeaks6850;Note=FDR: 0.043232728
chr01|13101	FindPeaks	8582762	8583357	+	ID=FindPeaks6857;Note=FDR: 2.6308867E-6
chr01|13101	FindPeaks	8583440	8584697	+	ID=FindPeaks6858;Note=FDR: 0.008066991
chr01|13101	FindPeaks	8584987	8585844	+	ID=FindPeaks6860;Note=FDR: 2.6308867E-6
chr01|13101	FindPeaks	8585846	8586357	+	ID=FindPeaks6861;Note=FDR: 1.2576507E-4
chr01|13101	FindPeaks	8586359	8586820	+	ID=FindPeaks6862;Note=FDR: 6.55308E-5
chr01|13101	FindPeaks	8587043	8588170	+	ID=FindPeaks6863;Note=FDR: 0.0
chr01|13101	FindPeaks	8600361	8600605	+	ID=FindPeaks6873;Note=FDR:
chr01|13101	FindPeaks	8740748	8741112	+	ID=FindPeaks6945;Note=FDR: 0.043232728
chr01|13101	FindPeaks	8742708	8744471	+	ID=FindPeaks6947;Note=FDR: 0.0
chr01|13101	FindPeaks	8744473	8744783	+	ID=FindPeaks6948;Note=FDR: 0.01937338
chr01|13101	FindPeaks	8744785	8745794	+	ID=FindPeaks6949;Note=FDR: 6.55308E-5
chr01|13101	FindPeaks	8758643	8759400	+	ID=FindPeaks6959;Note=FDR: 3.9670253E-4
chr01|13101	FindPeaks	8761203	8761885	+	ID=FindPeaks6962;Note=FDR: 0.01937338
chr01|13101	FindPeaks	8761887	8762597	+	ID=FindPeaks6963;Note=FDR: 0.01937338
chr01|13101	FindPeaks	8762727	8763974	+	ID=FindPeaks6964;Note=FDR: 0.0
chr01|13101	FindPeaks	8764062	8764566	+	ID=FindPeaks6965;Note=FDR: 2.6308867E-6
chr01|13101	FindPeaks	8764568	8765045	+	ID=FindPeaks6966;Note=FDR: 0.0
chr01|13101	FindPeaks	8765047	8765595	+	ID=FindPeaks6967;Note=FDR: 0.0
chr01|13101	FindPeaks	8765597	8766438	+	ID=FindPeaks6968;Note=FDR: 0.0
chr01|13101	FindPeaks	8766440	8767094	+	ID=FindPeaks6969;Note=FDR: 0.0
chr01|13101	FindPeaks	8767096	8768636	+	ID=FindPeaks6970;Note=FDR: 0.0
chr01|13101	FindPeaks	8768717	8769799	+	ID=FindPeaks6971;Note=FDR: 0.0
chr01|13101	FindPeaks	8770461	8771482	+	ID=FindPeaks6973;Note=FDR: 0.0
chr01|13101	FindPeaks	8811558	8812698	+	ID=FindPeaks6997;Note=FDR: 0.043232728
chr01|13101	FindPeaks	8880101	8880880	+	ID=FindPeaks7014;Note=FDR: 0.008066991
chr01|13101	FindPeaks	8908278	8909076	+	ID=FindPeaks7040;Note=FDR: 0.0
chr01|13101	FindPeaks	8910031	8910526	+	ID=FindPeaks7042;Note=FDR: 0.008066991
chr01|13101	FindPeaks	8910645	8911144	+	ID=FindPeaks7043;Note=FDR: 0.0
chr01|13101	FindPeaks	8911146	8912033	+	ID=FindPeaks7044;Note=FDR: 0.0
chr01|13101	FindPeaks	8913080	8913585	+	ID=FindPeaks7046;Note=FDR: 0.008066991
chr01|13101	FindPeaks	8919497	8919800	+	ID=FindPeaks7056;Note=FDR: 0.008066991
chr01|13101	FindPeaks	8925950	8926429	+	ID=FindPeaks7061;Note=FDR: 0.043232728
chr01|13101	FindPeaks	8968403	8969371	+	ID=FindPeaks7083;Note=FDR: 2.6848913E-5
chr01|13101	FindPeaks	8991884	8992958	+	ID=FindPeaks7098;Note=FDR: 6.55308E-5
chr01|13101	FindPeaks	8993008	8993903	+	ID=FindPeaks7099;Note=FDR: 0.0032262774
chr01|13101	FindPeaks	8996471	8997304	+	ID=FindPeaks7102;Note=FDR: 0.0
chr01|13101	FindPeaks	9008171	9008704	+	ID=FindPeaks7115;Note=FDR: 0.01937338
chr01|13101	FindPeaks	9011943	9012333	+	ID=FindPeaks7119;Note=FDR: 0.0032262774
chr01|13101	FindPeaks	9132363	9132769	+	ID=FindPeaks7180;Note=FDR: 0.043232728
chr01|13101	FindPeaks	9149805	9150390	+	ID=FindPeaks7196;Note=FDR: 0.043232728
chr01|13101	FindPeaks	9180785	9181527	+	ID=FindPeaks7223;Note=FDR: 0.043232728
chr01|13101	FindPeaks	9181529	9182153	+	ID=FindPeaks7224;Note=FDR: 0.01937338
chr01|13101	FindPeaks	9182704	9183746	+	ID=FindPeaks7226;Note=FDR: 2.6848913E-5
chr01|13101	FindPeaks	9185471	9186591	+	ID=FindPeaks7230;Note=FDR: 0.0
chr01|13101	FindPeaks	9187086	9187761	+	ID=FindPeaks7231;Note=FDR: 0.0011761788
chr01|13101	FindPeaks	9203616	9204041	+	ID=FindPeaks7246;Note=FDR: 6.55308E-5
chr01|13101	FindPeaks	9204448	9205422	+	ID=FindPeaks7247;Note=FDR: 3.9670253E-4
chr01|13101	FindPeaks	9205424	9206632	+	ID=FindPeaks7248;Note=FDR: 0.0011761788
chr01|13101	FindPeaks	9206634	9207716	+	ID=FindPeaks7249;Note=FDR: 0.0
chr01|13101	FindPeaks	9223839	9224300	+	ID=FindPeaks7258;Note=FDR: 0.01937338
chr01|13101	FindPeaks	9235312	9235679	+	ID=FindPeaks7266;Note=FDR: 0.043232728
chr01|13101	FindPeaks	9235869	9236550	+	ID=FindPeaks7267;Note=FDR: 0.01937338
chr01|13101	FindPeaks	9274421	9274915	+	ID=FindPeaks7294;Note=FDR: 0.043232728
chr01|13101	FindPeaks	9303790	9304125	+	ID=FindPeaks7318;Note=FDR: 0.043232728
chr01|13101	FindPeaks	9304237	9304811	+	ID=FindPeaks7319;Note=FDR: 0.0011761788
chr01|13101	FindPeaks	9304813	9305235	+	ID=FindPeaks7320;Note=FDR: 0.043232728
chr01|13101	FindPeaks	9306245	9306956	+	ID=FindPeaks7322;Note=FDR: 2.6848913E-5
chr01|13101	FindPeaks	9308490	9309259	+	ID=FindPeaks7325;Note=FDR: 2.6848913E-5
chr01|13101	FindPeaks	9341888	9343200	+	ID=FindPeaks7345;Note=FDR: 0.01937338
chr01|13101	FindPeaks	9344322	9345749	+	ID=FindPeaks7346;Note=FDR: 0.0
chr01|13101	FindPeaks	9345751	9346191	+	ID=FindPeaks7347;Note=FDR: 0.0
chr01|13101	FindPeaks	9346831	9348375	+	ID=FindPeaks7349;Note=FDR: 0.0
chr01|13101	FindPeaks	9393707	9394530	+	ID=FindPeaks7373;Note=FDR: 0.0032262774
chr01|13101	FindPeaks	9398479	9399800	+	ID=FindPeaks7380;Note=FDR: 0.0
chr01|13101	FindPeaks	9399802	9400640	+	ID=FindPeaks7381;Note=FDR: 0.0
chr01|13101	FindPeaks	9400642	9401446	+	ID=FindPeaks7382;Note=FDR: 0.0
chr01|13101	FindPeaks	9401464	9402070	+	ID=FindPeaks7383;Note=FDR: 0.0
chr01|13101	FindPeaks	9415034	9415665	+	ID=FindPeaks7394;Note=FDR: 3.9670253E-4
chr01|13101	FindPeaks	9415745	9416126	+	ID=FindPeaks7395;Note=FDR: 0.01937338
chr01|13101	FindPeaks	9429052	9429413	+	ID=FindPeaks7405;Note=FDR: 0.043232728
chr01|13101	FindPeaks	9479400	9479902	+	ID=FindPeaks7440;Note=FDR: 0.008066991
chr01|13101	FindPeaks	9490436	9490909	+	ID=FindPeaks7454;Note=FDR: 0.043232728
chr01|13101	FindPeaks	9509835	9510227	+	ID=FindPeaks7459;Note=FDR: 0.043232728
chr01|13101	FindPeaks	9510229	9511058	+	ID=FindPeaks7460;Note=FDR: 2.6848913E-5
chr01|13101	FindPeaks	9518252	9519339	+	ID=FindPeaks7469;Note=FDR: 0.0
chr01|13101	FindPeaks	9519341	9520767	+	ID=FindPeaks7470;Note=FDR: 0.0
chr01|13101	FindPeaks	9520769	9521535	+	ID=FindPeaks7471;Note=FDR: 0.0011761788
chr01|13101	FindPeaks	9521537	9522048	+	ID=FindPeaks7472;Note=FDR: 0.0
chr01|13101	FindPeaks	9522050	9522359	+	ID=FindPeaks7473;Note=FDR: 2.6848913E-5
chr01|13101	FindPeaks	9522361	9523602	+	ID=FindPeaks7474;Note=FDR: 0.0
chr01|13101	FindPeaks	9526709	9528042	+	ID=FindPeaks7478;Note=FDR: 2.6848913E-5
chr01|13101	FindPeaks	9543566	9544316	+	ID=FindPeaks7483;Note=FDR: 6.55308E-5
chr01|13101	FindPeaks	9544318	9545000	+	ID=FindPeaks7484;Note=FDR: 1.2576507E-4
chr01|13101	FindPeaks	9545515	9546775	+	ID=FindPeaks7485;Note=FDR: 0.0
chr01|13101	FindPeaks	9546777	9547892	+	ID=FindPeaks7486;Note=FDR: 0.0
chr01|13101	FindPeaks	9548932	9549479	+	ID=FindPeaks7488;Note=FDR: 0.0
chr01|13101	FindPeaks	9549481	9550547	+	ID=FindPeaks7489;Note=FDR: 0.0
chr01|13101	FindPeaks	9550672	9551977	+	ID=FindPeaks7490;Note=FDR: 0.0
chr01|13101	FindPeaks	9551979	9552450	+	ID=FindPeaks7491;Note=FDR: 0.0
chr01|13101	FindPeaks	9552452	9553262	+	ID=FindPeaks7492;Note=FDR: 0.0
chr01|13101	FindPeaks	9553324	9554118	+	ID=FindPeaks7493;Note=FDR: 0.0
chr01|13101	FindPeaks	9554120	9555528	+	ID=FindPeaks7494;Note=FDR: 0.0
chr01|13101	FindPeaks	9555530	9556383	+	ID=FindPeaks7495;Note=FDR: 0.0
chr01|13101	FindPeaks	9556385	9557356	+	ID=FindPeaks7496;Note=FDR: 0.0
chr01|13101	FindPeaks	9557534	9558452	+	ID=FindPeaks7497;Note=FDR: 0.0
chr01|13101	FindPeaks	9558464	9558948	+	ID=FindPeaks7498;Note=FDR: 0.0
chr01|13101	FindPeaks	9559565	9561050	+	ID=FindPeaks7500;Note=FDR: 0.0
chr01|13101	FindPeaks	9561076	9561898	+	ID=FindPeaks7501;Note=FDR: 0.043232728
chr01|13101	FindPeaks	9561900	9562335	+	ID=FindPeaks7502;Note=FDR: 1.2576507E-4
chr01|13101	FindPeaks	9604659	9605125	+	ID=FindPeaks7537;Note=FDR: 0.0032262774
chr01|13101	FindPeaks	9605127	9605439	+	ID=FindPeaks7538;Note=FDR: 2.6848913E-5
chr01|13101	FindPeaks	9606113	9606781	+	ID=FindPeaks7540;Note=FDR: 0.0011761788
chr01|13101	FindPeaks	9608167	9608865	+	ID=FindPeaks7542;Note=FDR: 0.0
chr01|13101	FindPeaks	9645962	9646425	+	ID=FindPeaks7572;Note=FDR: 0.043232728
chr01|13101	FindPeaks	9667848	9668522	+	ID=FindPeaks7593;Note=FDR: 0.008066991
chr01|13101	FindPeaks	9708733	9709785	+	ID=FindPeaks7626;Note=FDR: 0.0
chr01|13101	FindPeaks	9709787	9712028	+	ID=FindPeaks7627;Note=FDR: 0.0
chr01|13101	FindPeaks	9712058	9713009	+	ID=FindPeaks7628;Note=FDR: 0.0011761788
chr01|13101	FindPeaks	9713045	9713678	+	ID=FindPeaks7629;Note=FDR: 1.2576507E-4
chr01|13101	FindPeaks	9713680	9714899	+	ID=FindPeaks7630;Note=FDR: 6.55308E-5
chr01|13101	FindPeaks	9716013	9717356	+	ID=FindPeaks7634;Note=FDR: 0.008066991
chr01|13101	FindPeaks	9770627	9771184	+	ID=FindPeaks7679;Note=FDR: 0.043232728
chr01|13101	FindPeaks	9772540	9773611	+	ID=FindPeaks7682;Note=FDR: 3.9670253E-4
chr01|13101	FindPeaks	9815793	9816161	+	ID=FindPeaks7713;Note=FDR: 0.0011761788
chr01|13101	FindPeaks	9851451	9851963	+	ID=FindPeaks7730;Note=FDR: 0.0011761788
chr01|13101	FindPeaks	9858307	9858822	+	ID=FindPeaks7733;Note=FDR: 0.043232728
chr01|13101	FindPeaks	9947721	9947957	+	ID=FindPeaks7812;Note=FDR: 0.0011761788
chr01|13101	FindPeaks	9971201	9972006	+	ID=FindPeaks7822;Note=FDR: 0.0
chr01|13101	FindPeaks	10008502	10009033	+	ID=FindPeaks7843;Note=FDR: 0.01937338
chr01|13101	FindPeaks	10021043	10021691	+	ID=FindPeaks7852;Note=FDR: 0.043232728
chr01|13101	FindPeaks	10048438	10048866	+	ID=FindPeaks7861;Note=FDR: 0.01937338
chr01|13101	FindPeaks	10051569	10053258	+	ID=FindPeaks7864;Note=FDR: 0.0
chr01|13101	FindPeaks	10057822	10060049	+	ID=FindPeaks7870;Note=FDR: 0.0
chr01|13101	FindPeaks	10060418	10061988	+	ID=FindPeaks7871;Note=FDR: 0.0
chr01|13101	FindPeaks	10061990	10062373	+	ID=FindPeaks7872;Note=FDR: 0.0
chr01|13101	FindPeaks	10062375	10063108	+	ID=FindPeaks7873;Note=FDR: 0.0
chr01|13101	FindPeaks	10063110	10064444	+	ID=FindPeaks7874;Note=FDR: 0.0
chr01|13101	FindPeaks	10064446	10064946	+	ID=FindPeaks7875;Note=FDR: 0.0
chr01|13101	FindPeaks	10064948	10065654	+	ID=FindPeaks7876;Note=FDR: 0.0
chr01|13101	FindPeaks	10141931	10142347	+	ID=FindPeaks7927;Note=FDR: 0.0032262774
chr01|13101	FindPeaks	10144741	10145674	+	ID=FindPeaks7931;Note=FDR: 0.01937338
chr01|13101	FindPeaks	10145676	10146254	+	ID=FindPeaks7932;Note=FDR: 0.008066991
chr01|13101	FindPeaks	10146256	10146756	+	ID=FindPeaks7933;Note=FDR: 0.0032262774
chr01|13101	FindPeaks	10146871	10147255	+	ID=FindPeaks7934;Note=FDR: 6.55308E-5
chr01|13101	FindPeaks	10148516	10149248	+	ID=FindPeaks7937;Note=FDR: 0.0032262774
chr01|13101	FindPeaks	10192522	10192974	+	ID=FindPeaks7965;Note=FDR: 0.01937338
chr01|13101	FindPeaks	10196786	10197506	+	ID=FindPeaks7971;Note=FDR: 0.0
chr01|13101	FindPeaks	10197508	10197932	+	ID=FindPeaks7972;Note=FDR: 0.0
chr01|13101	FindPeaks	10198042	10199055	+	ID=FindPeaks7973;Note=FDR: 0.0011761788
chr01|13101	FindPeaks	10200385	10200886	+	ID=FindPeaks7977;Note=FDR: 0.01937338
chr01|13101	FindPeaks	10200888	10201323	+	ID=FindPeaks7978;Note=FDR: 0.008066991
chr01|13101	FindPeaks	10205438	10206109	+	ID=FindPeaks7982;Note=FDR: 0.01937338
chr01|13101	FindPeaks	10217865	10218261	+	ID=FindPeaks7995;Note=FDR: 0.043232728
chr01|13101	FindPeaks	10228625	10229033	+	ID=FindPeaks8011;Note=FDR: 3.9670253E-4
chr01|13101	FindPeaks	10229035	10229435	+	ID=FindPeaks8012;Note=FDR: 0.0032262774
chr01|13101	FindPeaks	10229437	10230412	+	ID=FindPeaks8013;Note=FDR: 0.0032262774
chr01|13101	FindPeaks	10230414	10231116	+	ID=FindPeaks8014;Note=FDR: 2.6308867E-6
chr01|13101	FindPeaks	10234845	10235799	+	ID=FindPeaks8018;Note=FDR: 0.0
chr01|13101	FindPeaks	10235801	10236497	+	ID=FindPeaks8019;Note=FDR: 2.6308867E-6
chr01|13101	FindPeaks	10236538	10237814	+	ID=FindPeaks8020;Note=FDR: 0.0
chr01|13101	FindPeaks	10239432	10240207	+	ID=FindPeaks8023;Note=FDR: 2.6308867E-6
chr01|13101	FindPeaks	10241035	10241481	+	ID=FindPeaks8025;Note=FDR: 0.043232728
chr01|13101	FindPeaks	10241898	10242813	+	ID=FindPeaks8026;Note=FDR: 0.0
chr01|13101	FindPeaks	10242815	10243982	+	ID=FindPeaks8027;Note=FDR: 0.0
chr01|13101	FindPeaks	10267108	10267580	+	ID=FindPeaks8041;Note=FDR: 0.043232728
chr01|13101	FindPeaks	10273535	10274727	+	ID=FindPeaks8043;Note=FDR: 1.2576507E-4
chr01|13101	FindPeaks	10274729	10275422	+	ID=FindPeaks8044;Note=FDR: 6.55308E-5
chr01|13101	FindPeaks	10307719	10308449	+	ID=FindPeaks8075;Note=FDR: 3.9670253E-4
chr01|13101	FindPeaks	10308451	10309485	+	ID=FindPeaks8076;Note=FDR: 2.6848913E-5
chr01|13101	FindPeaks	10309487	10310452	+	ID=FindPeaks8077;Note=FDR: 1.2576507E-4
chr01|13101	FindPeaks	10314168	10315209	+	ID=FindPeaks8083;Note=FDR: 0.043232728
chr01|13101	FindPeaks	10315313	10316234	+	ID=FindPeaks8084;Note=FDR: 0.008066991
chr01|13101	FindPeaks	10316236	10316678	+	ID=FindPeaks8085;Note=FDR: 0.0
chr01|13101	FindPeaks	10316686	10317351	+	ID=FindPeaks8086;Note=FDR: 0.043232728
chr01|13101	FindPeaks	10338045	10338529	+	ID=FindPeaks8098;Note=FDR: 0.043232728
chr01|13101	FindPeaks	10338531	10340167	+	ID=FindPeaks8099;Note=FDR: 0.0
chr01|13101	FindPeaks	10347179	10347547	+	ID=FindPeaks8108;Note=FDR: 0.043232728
chr01|13101	FindPeaks	10347549	10347891	+	ID=FindPeaks8109;Note=FDR: 0.0011761788
chr01|13101	FindPeaks	10347893	10349202	+	ID=FindPeaks8110;Note=FDR: 0.0
chr01|13101	FindPeaks	10357166	10358520	+	ID=FindPeaks8122;Note=FDR: 0.0011761788
chr01|13101	FindPeaks	10358522	10359428	+	ID=FindPeaks8123;Note=FDR: 2.6308867E-6
chr01|13101	FindPeaks	10359430	10360179	+	ID=FindPeaks8124;Note=FDR: 0.0
chr01|13101	FindPeaks	10360181	10360940	+	ID=FindPeaks8125;Note=FDR: 0.0
chr01|13101	FindPeaks	10361287	10362066	+	ID=FindPeaks8126;Note=FDR: 0.0
chr01|13101	FindPeaks	10362068	10362723	+	ID=FindPeaks8127;Note=FDR: 0.0
chr01|13101	FindPeaks	10362725	10363851	+	ID=FindPeaks8128;Note=FDR: 0.0
chr01|13101	FindPeaks	10363853	10364590	+	ID=FindPeaks8129;Note=FDR: 0.0
chr01|13101	FindPeaks	10364592	10366187	+	ID=FindPeaks8130;Note=FDR: 0.0
chr01|13101	FindPeaks	10366340	10366929	+	ID=FindPeaks8131;Note=FDR: 0.0
chr01|13101	FindPeaks	10367454	10367931	+	ID=FindPeaks8132;Note=FDR: 0.0
chr01|13101	FindPeaks	10367946	10368372	+	ID=FindPeaks8133;Note=FDR: 0.0
chr01|13101	FindPeaks	10368626	10370216	+	ID=FindPeaks8134;Note=FDR: 0.0
chr01|13101	FindPeaks	10370354	10371711	+	ID=FindPeaks8135;Note=FDR: 0.0
chr01|13101	FindPeaks	10371945	10372571	+	ID=FindPeaks8136;Note=FDR: 0.0
chr01|13101	FindPeaks	10372573	10373554	+	ID=FindPeaks8137;Note=FDR: 0.008066991
chr01|13101	FindPeaks	10394512	10395236	+	ID=FindPeaks8142;Note=FDR: 0.01937338
chr01|13101	FindPeaks	10395529	10397586	+	ID=FindPeaks8143;Note=FDR: 0.0
chr01|13101	FindPeaks	10397588	10397980	+	ID=FindPeaks8144;Note=FDR: 0.0
chr01|13101	FindPeaks	10397982	10399387	+	ID=FindPeaks8145;Note=FDR: 0.0
chr01|13101	FindPeaks	10399389	10399751	+	ID=FindPeaks8146;Note=FDR: 3.9670253E-4
chr01|13101	FindPeaks	10399753	10400164	+	ID=FindPeaks8147;Note=FDR: 0.008066991
chr01|13101	FindPeaks	10424782	10425472	+	ID=FindPeaks8151;Note=FDR: 0.0032262774
chr01|13101	FindPeaks	10425474	10425965	+	ID=FindPeaks8152;Note=FDR: 0.043232728
chr01|13101	FindPeaks	10425967	10426519	+	ID=FindPeaks8153;Note=FDR: 0.0
chr01|13101	FindPeaks	10426521	10427318	+	ID=FindPeaks8154;Note=FDR: 0.0
chr01|13101	FindPeaks	10427320	10428214	+	ID=FindPeaks8155;Note=FDR: 0.0
chr01|13101	FindPeaks	10428216	10429639	+	ID=FindPeaks8156;Note=FDR: 0.0
chr01|13101	FindPeaks	10430430	10430984	+	ID=FindPeaks8159;Note=FDR: 0.01937338
chr01|13101	FindPeaks	10432014	10432749	+	ID=FindPeaks8162;Note=FDR: 0.0
chr01|13101	FindPeaks	10435162	10436114	+	ID=FindPeaks8165;Note=FDR: 6.55308E-5
chr01|13101	FindPeaks	10436116	10437023	+	ID=FindPeaks8166;Note=FDR: 2.6308867E-6
chr01|13101	FindPeaks	10437169	10438160	+	ID=FindPeaks8167;Note=FDR: 2.6308867E-6
chr01|13101	FindPeaks	10438287	10438711	+	ID=FindPeaks8168;Note=FDR: 0.008066991
chr01|13101	FindPeaks	10443827	10445507	+	ID=FindPeaks8171;Note=FDR: 3.9670253E-4
chr01|13101	FindPeaks	10445509	10445801	+	ID=FindPeaks8172;Note=FDR: 0.0032262774
chr01|13101	FindPeaks	10445803	10446252	+	ID=FindPeaks8173;Note=FDR: 0.0
chr01|13101	FindPeaks	10446254	10447188	+	ID=FindPeaks8174;Note=FDR: 0.0
chr01|13101	FindPeaks	10447996	10448478	+	ID=FindPeaks8176;Note=FDR: 0.043232728
chr01|13101	FindPeaks	10458673	10459065	+	ID=FindPeaks8180;Note=FDR: 0.01937338
chr01|13101	FindPeaks	10459067	10459760	+	ID=FindPeaks8181;Note=FDR: 0.0011761788
chr01|13101	FindPeaks	10460979	10462191	+	ID=FindPeaks8183;Note=FDR: 0.0
chr01|13101	FindPeaks	10462193	10462743	+	ID=FindPeaks8184;Note=FDR: 0.0
chr01|13101	FindPeaks	10462745	10463798	+	ID=FindPeaks8185;Note=FDR: 0.0
chr01|13101	FindPeaks	10463800	10464663	+	ID=FindPeaks8186;Note=FDR: 0.0
chr01|13101	FindPeaks	10464665	10465450	+	ID=FindPeaks8187;Note=FDR: 0.0
chr01|13101	FindPeaks	10465452	10465808	+	ID=FindPeaks8188;Note=FDR: 0.0
chr01|13101	FindPeaks	10465810	10467541	+	ID=FindPeaks8189;Note=FDR: 0.0
chr01|13101	FindPeaks	10467543	10468960	+	ID=FindPeaks8190;Note=FDR: 0.0
chr01|13101	FindPeaks	10468962	10469833	+	ID=FindPeaks8191;Note=FDR: 0.0
chr01|13101	FindPeaks	10469835	10470479	+	ID=FindPeaks8192;Note=FDR: 0.0
chr01|13101	FindPeaks	10470481	10471778	+	ID=FindPeaks8193;Note=FDR: 0.0
chr01|13101	FindPeaks	10471780	10472313	+	ID=FindPeaks8194;Note=FDR: 0.0
chr01|13101	FindPeaks	10472315	10473699	+	ID=FindPeaks8195;Note=FDR: 0.0
chr01|13101	FindPeaks	10473701	10474985	+	ID=FindPeaks8196;Note=FDR: 0.0
chr01|13101	FindPeaks	10474987	10475940	+	ID=FindPeaks8197;Note=FDR: 0.0
chr01|13101	FindPeaks	10479119	10479779	+	ID=FindPeaks8201;Note=FDR: 1.2576507E-4
chr01|13101	FindPeaks	10480254	10481388	+	ID=FindPeaks8203;Note=FDR: 0.043232728
chr01|13101	FindPeaks	10482906	10483936	+	ID=FindPeaks8206;Note=FDR: 3.9670253E-4
chr01|13101	FindPeaks	10484140	10484740	+	ID=FindPeaks8207;Note=FDR: 0.0
chr01|13101	FindPeaks	10484742	10485813	+	ID=FindPeaks8208;Note=FDR: 6.55308E-5
chr01|13101	FindPeaks	10511844	10512626	+	ID=FindPeaks8237;Note=FDR: 0.043232728
chr01|13101	FindPeaks	10552306	10553060	+	ID=FindPeaks8266;Note=FDR: 0.043232728
chr01|13101	FindPeaks	10558242	10559237	+	ID=FindPeaks8273;Note=FDR: 0.0
chr01|13101	FindPeaks	10559239	10560208	+	ID=FindPeaks8274;Note=FDR: 0.0
chr01|13101	FindPeaks	10560210	10561206	+	ID=FindPeaks8275;Note=FDR: 6.55308E-5
chr01|13101	FindPeaks	10561208	10562639	+	ID=FindPeaks8276;Note=FDR: 0.0
chr01|13101	FindPeaks	10562734	10563460	+	ID=FindPeaks8277;Note=FDR: 2.6308867E-6
chr01|13101	FindPeaks	10563524	10564339	+	ID=FindPeaks8278;Note=FDR: 0.043232728
chr01|13101	FindPeaks	10564969	10565583	+	ID=FindPeaks8280;Note=FDR: 0.0
chr01|13101	FindPeaks	10580079	10580665	+	ID=FindPeaks8287;Note=FDR: 0.0
chr01|13101	FindPeaks	10580667	10582252	+	ID=FindPeaks8288;Note=FDR: 0.0
chr01|13101	FindPeaks	10583378	10584131	+	ID=FindPeaks8289;Note=FDR: 0.01937338
chr01|13101	FindPeaks	10585587	10586915	+	ID=FindPeaks8292;Note=FDR: 0.0
chr01|13101	FindPeaks	10587429	10588427	+	ID=FindPeaks8293;Note=FDR: 0.0
chr01|13101	FindPeaks	10588429	10589063	+	ID=FindPeaks8294;Note=FDR: 0.0
chr01|13101	FindPeaks	10590033	10590899	+	ID=FindPeaks8297;Note=FDR: 0.0
chr01|13101	FindPeaks	10591576	10592152	+	ID=FindPeaks8299;Note=FDR: 0.0
chr01|13101	FindPeaks	10592154	10593274	+	ID=FindPeaks8300;Note=FDR: 0.0
chr01|13101	FindPeaks	10597920	10598668	+	ID=FindPeaks8305;Note=FDR: 0.01937338
chr01|13101	FindPeaks	10599095	10599647	+	ID=FindPeaks8307;Note=FDR: 0.008066991
chr01|13101	FindPeaks	10599960	10600731	+	ID=FindPeaks8308;Note=FDR: 0.0
chr01|13101	FindPeaks	10600733	10601430	+	ID=FindPeaks8309;Note=FDR: 0.0
chr01|13101	FindPeaks	10601432	10602111	+	ID=FindPeaks8310;Note=FDR: 0.0
chr01|13101	FindPeaks	10602113	10602840	+	ID=FindPeaks8311;Note=FDR: 0.0
chr01|13101	FindPeaks	10602842	10603769	+	ID=FindPeaks8312;Note=FDR: 0.0
chr01|13101	FindPeaks	10603771	10604506	+	ID=FindPeaks8313;Note=FDR: 0.0
chr01|13101	FindPeaks	10604508	10605704	+	ID=FindPeaks8314;Note=FDR: 0.0
chr01|13101	FindPeaks	10605789	10606357	+	ID=FindPeaks8315;Note=FDR: 0.0
chr01|13101	FindPeaks	10606359	10607395	+	ID=FindPeaks8316;Note=FDR: 0.0
chr01|13101	FindPeaks	10607397	10608038	+	ID=FindPeaks8317;Note=FDR: 0.0
chr01|13101	FindPeaks	10608040	10609506	+	ID=FindPeaks8318;Note=FDR: 0.0
chr01|13101	FindPeaks	10609508	10610436	+	ID=FindPeaks8319;Note=FDR: 0.0
chr01|13101	FindPeaks	10621658	10622223	+	ID=FindPeaks8333;Note=FDR: 0.008066991
chr01|13101	FindPeaks	10624011	10625755	+	ID=FindPeaks8335;Note=FDR: 0.0
chr01|13101	FindPeaks	10632935	10633503	+	ID=FindPeaks8341;Note=FDR: 0.0
chr01|13101	FindPeaks	10633505	10634194	+	ID=FindPeaks8342;Note=FDR: 2.6848913E-5
chr01|13101	FindPeaks	10636365	10637331	+	ID=FindPeaks8345;Note=FDR: 3.9670253E-4
chr01|13101	FindPeaks	10658710	10659768	+	ID=FindPeaks8364;Note=FDR: 0.043232728
chr01|13101	FindPeaks	10659770	10660227	+	ID=FindPeaks8365;Note=FDR: 1.2576507E-4
chr01|13101	FindPeaks	10660297	10660991	+	ID=FindPeaks8366;Note=FDR: 0.0
chr01|13101	FindPeaks	10661072	10662315	+	ID=FindPeaks8367;Note=FDR: 0.0
chr01|13101	FindPeaks	10662317	10662781	+	ID=FindPeaks8368;Note=FDR: 0.0
chr01|13101	FindPeaks	10662783	10663788	+	ID=FindPeaks8369;Note=FDR: 0.0
chr01|13101	FindPeaks	10663790	10665090	+	ID=FindPeaks8370;Note=FDR: 0.0
chr01|13101	FindPeaks	10665529	10666522	+	ID=FindPeaks8372;Note=FDR: 2.6308867E-6
chr01|13101	FindPeaks	10668585	10669395	+	ID=FindPeaks8375;Note=FDR: 0.0
chr01|13101	FindPeaks	10669397	10670624	+	ID=FindPeaks8376;Note=FDR: 0.0
chr01|13101	FindPeaks	10670626	10671306	+	ID=FindPeaks8377;Note=FDR: 2.6848913E-5
chr01|13101	FindPeaks	10675520	10675815	+	ID=FindPeaks8382;Note=FDR: 3.9670253E-4
chr01|13101	FindPeaks	10678030	10678481	+	ID=FindPeaks8386;Note=FDR: 0.0
chr01|13101	FindPeaks	10678483	10679437	+	ID=FindPeaks8387;Note=FDR: 0.0032262774
chr01|13101	FindPeaks	10684131	10685474	+	ID=FindPeaks8391;Note=FDR: 0.0
chr01|13101	FindPeaks	10686929	10687517	+	ID=FindPeaks8393;Note=FDR: 0.01937338
chr01|13101	FindPeaks	10687519	10688356	+	ID=FindPeaks8394;Note=FDR: 2.6848913E-5
chr01|13101	FindPeaks	10688358	10689353	+	ID=FindPeaks8395;Note=FDR: 0.0
chr01|13101	FindPeaks	10689379	10689787	+	ID=FindPeaks8396;Note=FDR: 0.0
chr01|13101	FindPeaks	10693799	10694314	+	ID=FindPeaks8398;Note=FDR: 0.0032262774
chr01|13101	FindPeaks	10694316	10694975	+	ID=FindPeaks8399;Note=FDR: 0.043232728
chr01|13101	FindPeaks	10695087	10695892	+	ID=FindPeaks8400;Note=FDR: 6.55308E-5
chr01|13101	FindPeaks	10697349	10698953	+	ID=FindPeaks8402;Note=FDR: 0.0
chr01|13101	FindPeaks	10699239	10699807	+	ID=FindPeaks8403;Note=FDR: 1.2576507E-4
chr01|13101	FindPeaks	10699809	10700312	+	ID=FindPeaks8404;Note=FDR: 0.0
chr01|13101	FindPeaks	10700314	10701110	+	ID=FindPeaks8405;Note=FDR: 0.0
chr01|13101	FindPeaks	10703058	10703790	+	ID=FindPeaks8408;Note=FDR: 2.6308867E-6
chr01|13101	FindPeaks	10703792	10704410	+	ID=FindPeaks8409;Note=FDR: 2.6848913E-5
chr01|13101	FindPeaks	10704412	10705171	+	ID=FindPeaks8410;Note=FDR: 3.9670253E-4
chr01|13101	FindPeaks	10706359	10707094	+	ID=FindPeaks8413;Note=FDR: 0.01937338
chr01|13101	FindPeaks	10707096	10707652	+	ID=FindPeaks8414;Note=FDR: 6.55308E-5
chr01|13101	FindPeaks	10707654	10708409	+	ID=FindPeaks8415;Note=FDR: 0.01937338
chr01|13101	FindPeaks	10708562	10710230	+	ID=FindPeaks8416;Note=FDR: 0.0
chr01|13101	FindPeaks	10710232	10711703	+	ID=FindPeaks8417;Note=FDR: 0.0
chr01|13101	FindPeaks	10712722	10713496	+	ID=FindPeaks8418;Note=FDR: 0.01937338
chr01|13101	FindPeaks	10717875	10719058	+	ID=FindPeaks8424;Note=FDR: 0.0
chr01|13101	FindPeaks	10742540	10743008	+	ID=FindPeaks8430;Note=FDR: 6.55308E-5
chr01|13101	FindPeaks	10743076	10743437	+	ID=FindPeaks8431;Note=FDR: 6.55308E-5
chr01|13101	FindPeaks	10743439	10743910	+	ID=FindPeaks8432;Note=FDR: 6.55308E-5
chr01|13101	FindPeaks	10743912	10744782	+	ID=FindPeaks8433;Note=FDR: 0.0
chr01|13101	FindPeaks	10744784	10746729	+	ID=FindPeaks8434;Note=FDR: 0.0
chr01|13101	FindPeaks	10746801	10747170	+	ID=FindPeaks8435;Note=FDR: 0.01937338
chr01|13101	FindPeaks	10747192	10747887	+	ID=FindPeaks8436;Note=FDR: 0.0
chr01|13101	FindPeaks	10747889	10748598	+	ID=FindPeaks8437;Note=FDR: 0.0
chr01|13101	FindPeaks	10748600	10749607	+	ID=FindPeaks8438;Note=FDR: 0.0
chr01|13101	FindPeaks	10749609	10750263	+	ID=FindPeaks8439;Note=FDR: 0.0
chr01|13101	FindPeaks	10750265	10750964	+	ID=FindPeaks8440;Note=FDR: 0.0
chr01|13101	FindPeaks	10750966	10751861	+	ID=FindPeaks8441;Note=FDR: 0.0
chr01|13101	FindPeaks	10751863	10752823	+	ID=FindPeaks8442;Note=FDR: 0.0
chr01|13101	FindPeaks	10759055	10759998	+	ID=FindPeaks8451;Note=FDR: 1.2576507E-4
chr01|13101	FindPeaks	10760000	10760863	+	ID=FindPeaks8452;Note=FDR: 0.0
chr01|13101	FindPeaks	10760865	10761522	+	ID=FindPeaks8453;Note=FDR: 0.0
chr01|13101	FindPeaks	10761778	10762376	+	ID=FindPeaks8454;Note=FDR: 0.01937338
chr01|13101	FindPeaks	10796725	10797279	+	ID=FindPeaks8460;Note=FDR: 0.01937338
chr01|13101	FindPeaks	10808549	10808932	+	ID=FindPeaks8470;Note=FDR: 0.008066991
chr01|13101	FindPeaks	10818140	10818433	+	ID=FindPeaks8478;Note=FDR: 0.01937338
chr01|13101	FindPeaks	10824948	10825998	+	ID=FindPeaks8485;Note=FDR: 0.0011761788
chr01|13101	FindPeaks	10826000	10826442	+	ID=FindPeaks8486;Note=FDR: 0.0
chr01|13101	FindPeaks	10826449	10828069	+	ID=FindPeaks8487;Note=FDR: 0.0
chr01|13101	FindPeaks	10828071	10829431	+	ID=FindPeaks8488;Note=FDR: 0.0
chr01|13101	FindPeaks	10829433	10830154	+	ID=FindPeaks8489;Note=FDR: 2.6848913E-5
chr01|13101	FindPeaks	10830156	10830555	+	ID=FindPeaks8490;Note=FDR: 0.0
chr01|13101	FindPeaks	10830557	10831537	+	ID=FindPeaks8491;Note=FDR: 0.0
chr01|13101	FindPeaks	10831539	10832560	+	ID=FindPeaks8492;Note=FDR: 6.55308E-5
chr01|13101	FindPeaks	10834157	10835106	+	ID=FindPeaks8495;Note=FDR: 0.0
chr01|13101	FindPeaks	10835122	10837067	+	ID=FindPeaks8496;Note=FDR: 0.0
chr01|13101	FindPeaks	10837081	10838271	+	ID=FindPeaks8497;Note=FDR: 0.0
chr01|13101	FindPeaks	10838273	10839105	+	ID=FindPeaks8498;Note=FDR: 1.2576507E-4
chr01|13101	FindPeaks	10839107	10840214	+	ID=FindPeaks8499;Note=FDR: 0.0032262774
chr01|13101	FindPeaks	10842983	10843530	+	ID=FindPeaks8502;Note=FDR: 0.008066991
chr01|13101	FindPeaks	10845337	10845944	+	ID=FindPeaks8505;Note=FDR: 1.2576507E-4
chr01|13101	FindPeaks	10873452	10874127	+	ID=FindPeaks8510;Note=FDR: 0.008066991
chr01|13101	FindPeaks	10874182	10874628	+	ID=FindPeaks8511;Note=FDR: 0.0
chr01|13101	FindPeaks	10874630	10875638	+	ID=FindPeaks8512;Note=FDR: 0.0032262774
chr01|13101	FindPeaks	10875649	10876059	+	ID=FindPeaks8513;Note=FDR: 0.0
chr01|13101	FindPeaks	10876061	10876649	+	ID=FindPeaks8514;Note=FDR: 0.0
chr01|13101	FindPeaks	10876654	10877232	+	ID=FindPeaks8515;Note=FDR: 0.0
chr01|13101	FindPeaks	10877589	10877979	+	ID=FindPeaks8517;Note=FDR: 0.01937338
chr01|13101	FindPeaks	10878629	10879211	+	ID=FindPeaks8519;Note=FDR: 0.043232728
chr01|13101	FindPeaks	10906490	10907837	+	ID=FindPeaks8535;Note=FDR: 2.6308867E-6
chr01|13101	FindPeaks	10907839	10908703	+	ID=FindPeaks8536;Note=FDR: 0.008066991
chr01|13101	FindPeaks	10916161	10917027	+	ID=FindPeaks8543;Note=FDR: 0.0
chr01|13101	FindPeaks	10927524	10928033	+	ID=FindPeaks8550;Note=FDR: 2.6308867E-6
chr01|13101	FindPeaks	10930801	10931381	+	ID=FindPeaks8554;Note=FDR: 2.6848913E-5
chr01|13101	FindPeaks	10931508	10932577	+	ID=FindPeaks8555;Note=FDR: 0.043232728
chr01|13101	FindPeaks	10932579	10934336	+	ID=FindPeaks8556;Note=FDR: 2.6848913E-5
chr01|13101	FindPeaks	10934760	10935802	+	ID=FindPeaks8557;Note=FDR: 0.008066991
chr01|13101	FindPeaks	10945142	10945535	+	ID=FindPeaks8564;Note=FDR: 0.0011761788
chr01|13101	FindPeaks	10959884	10960454	+	ID=FindPeaks8574;Note=FDR: 0.043232728
chr01|13101	FindPeaks	10960948	10961312	+	ID=FindPeaks8576;Note=FDR: 3.9670253E-4
chr01|13101	FindPeaks	10963189	10963794	+	ID=FindPeaks8578;Note=FDR: 0.008066991
chr01|13101	FindPeaks	10967188	10968060	+	ID=FindPeaks8582;Note=FDR: 0.0
chr01|13101	FindPeaks	10968062	10968931	+	ID=FindPeaks8583;Note=FDR: 0.0
chr01|13101	FindPeaks	10968933	10970524	+	ID=FindPeaks8584;Note=FDR: 0.0
chr01|13101	FindPeaks	10970585	10972271	+	ID=FindPeaks8585;Note=FDR: 0.0
chr01|13101	FindPeaks	10972291	10972759	+	ID=FindPeaks8586;Note=FDR: 0.008066991
chr01|13101	FindPeaks	10972814	10973502	+	ID=FindPeaks8587;Note=FDR: 0.01937338
chr01|13101	FindPeaks	10982441	10983145	+	ID=FindPeaks8598;Note=FDR: 1.2576507E-4
chr01|13101	FindPeaks	10988080	10988779	+	ID=FindPeaks8604;Note=FDR: 2.6848913E-5
chr01|13101	FindPeaks	10993093	10993660	+	ID=FindPeaks8611;Note=FDR: 0.008066991
chr01|13101	FindPeaks	11009592	11010333	+	ID=FindPeaks8627;Note=FDR: 0.0
chr01|13101	FindPeaks	11010385	11010721	+	ID=FindPeaks8628;Note=FDR: 0.01937338
chr01|13101	FindPeaks	11011159	11011651	+	ID=FindPeaks8630;Note=FDR: 6.55308E-5
chr01|13101	FindPeaks	11105806	11106311	+	ID=FindPeaks8697;Note=FDR: 2.6848913E-5
chr01|13101	FindPeaks	11106313	11107191	+	ID=FindPeaks8698;Note=FDR: 0.0
chr01|13101	FindPeaks	11107919	11108461	+	ID=FindPeaks8700;Note=FDR: 0.0032262774
chr01|13101	FindPeaks	11108463	11109106	+	ID=FindPeaks8701;Note=FDR: 0.0
chr01|13101	FindPeaks	11109108	11110082	+	ID=FindPeaks8702;Note=FDR: 2.6848913E-5
chr01|13101	FindPeaks	11110084	11110659	+	ID=FindPeaks8703;Note=FDR: 0.0
chr01|13101	FindPeaks	11110661	11111393	+	ID=FindPeaks8704;Note=FDR: 0.0
chr01|13101	FindPeaks	11111395	11112134	+	ID=FindPeaks8705;Note=FDR: 0.0
chr01|13101	FindPeaks	11112137	11112872	+	ID=FindPeaks8706;Note=FDR: 2.6848913E-5
chr01|13101	FindPeaks	11112950	11113747	+	ID=FindPeaks8707;Note=FDR: 0.008066991
chr01|13101	FindPeaks	11113749	11114128	+	ID=FindPeaks8708;Note=FDR: 0.0032262774
chr01|13101	FindPeaks	11114130	11114723	+	ID=FindPeaks8709;Note=FDR: 0.008066991
chr01|13101	FindPeaks	11162870	11164122	+	ID=FindPeaks8740;Note=FDR: 0.0
chr01|13101	FindPeaks	11164124	11164853	+	ID=FindPeaks8741;Note=FDR: 0.0
chr01|13101	FindPeaks	11164855	11166416	+	ID=FindPeaks8742;Note=FDR: 0.0
chr01|13101	FindPeaks	11166444	11167080	+	ID=FindPeaks8743;Note=FDR: 0.0
chr01|13101	FindPeaks	11167082	11167731	+	ID=FindPeaks8744;Note=FDR: 0.0
chr01|13101	FindPeaks	11167733	11168391	+	ID=FindPeaks8745;Note=FDR: 0.0
chr01|13101	FindPeaks	11168471	11169443	+	ID=FindPeaks8746;Note=FDR: 0.0
chr01|13101	FindPeaks	11169482	11170248	+	ID=FindPeaks8747;Note=FDR: 0.0
chr01|13101	FindPeaks	11170250	11171611	+	ID=FindPeaks8748;Note=FDR: 0.0
chr01|13101	FindPeaks	11171753	11172245	+	ID=FindPeaks8749;Note=FDR: 0.0032262774
chr01|13101	FindPeaks	11191890	11192344	+	ID=FindPeaks8758;Note=FDR: 0.0
chr01|13101	FindPeaks	11242286	11242867	+	ID=FindPeaks8795;Note=FDR: 3.9670253E-4
chr01|13101	FindPeaks	11279135	11280416	+	ID=FindPeaks8820;Note=FDR: 0.0011761788
chr01|13101	FindPeaks	11314146	11314685	+	ID=FindPeaks8828;Note=FDR: 0.043232728
chr01|13101	FindPeaks	11314827	11315120	+	ID=FindPeaks8829;Note=FDR: 1.2576507E-4
chr01|13101	FindPeaks	11317951	11319229	+	ID=FindPeaks8835;Note=FDR: 0.0011761788
chr01|13101	FindPeaks	11320244	11321114	+	ID=FindPeaks8837;Note=FDR: 3.9670253E-4
chr01|13101	FindPeaks	11365152	11365713	+	ID=FindPeaks8869;Note=FDR: 0.0011761788
chr01|13101	FindPeaks	11365715	11366306	+	ID=FindPeaks8870;Note=FDR: 0.008066991
chr01|13101	FindPeaks	11366308	11366640	+	ID=FindPeaks8871;Note=FDR: 0.0011761788
chr01|13101	FindPeaks	11373835	11374508	+	ID=FindPeaks8879;Note=FDR: 0.043232728
chr01|13101	FindPeaks	11407742	11408713	+	ID=FindPeaks8893;Note=FDR: 0.0032262774
chr01|13101	FindPeaks	11428453	11428929	+	ID=FindPeaks8904;Note=FDR: 3.9670253E-4
chr01|13101	FindPeaks	11428931	11429326	+	ID=FindPeaks8905;Note=FDR: 0.0
chr01|13101	FindPeaks	11430423	11431102	+	ID=FindPeaks8907;Note=FDR: 0.043232728
chr01|13101	FindPeaks	11453127	11454198	+	ID=FindPeaks8920;Note=FDR: 0.0
chr01|13101	FindPeaks	11455162	11456767	+	ID=FindPeaks8922;Note=FDR: 0.0
chr01|13101	FindPeaks	11456769	11457543	+	ID=FindPeaks8923;Note=FDR: 0.0
chr01|13101	FindPeaks	11457594	11458460	+	ID=FindPeaks8924;Note=FDR: 0.0
chr01|13101	FindPeaks	11458462	11460315	+	ID=FindPeaks8925;Note=FDR: 0.0
chr01|13101	FindPeaks	11460317	11461452	+	ID=FindPeaks8926;Note=FDR: 0.0
chr01|13101	FindPeaks	11461454	11462076	+	ID=FindPeaks8927;Note=FDR: 0.0
chr01|13101	FindPeaks	11462078	11462868	+	ID=FindPeaks8928;Note=FDR: 0.0
chr01|13101	FindPeaks	11463676	11464527	+	ID=FindPeaks8930;Note=FDR: 0.043232728
chr01|13101	FindPeaks	11497358	11498604	+	ID=FindPeaks8949;Note=FDR: 0.008066991
chr01|13101	FindPeaks	11557624	11558079	+	ID=FindPeaks8977;Note=FDR: 0.043232728
chr01|13101	FindPeaks	11565178	11565567	+	ID=FindPeaks8986;Note=FDR: 1.2576507E-4
chr01|13101	FindPeaks	11570071	11571805	+	ID=FindPeaks8991;Note=FDR: 0.0
chr01|13101	FindPeaks	11571807	11572430	+	ID=FindPeaks8992;Note=FDR: 0.0
chr01|13101	FindPeaks	11645607	11646087	+	ID=FindPeaks9051;Note=FDR: 0.0032262774
chr01|13101	FindPeaks	11687389	11687662	+	ID=FindPeaks9078;Note=FDR: 0.008066991
chr01|13101	FindPeaks	11697668	11698191	+	ID=FindPeaks9089;Note=FDR: 0.0
chr01|13101	FindPeaks	11698193	11699538	+	ID=FindPeaks9090;Note=FDR: 0.0
chr01|13101	FindPeaks	11699540	11700357	+	ID=FindPeaks9091;Note=FDR: 6.55308E-5
chr01|13101	FindPeaks	11700359	11700739	+	ID=FindPeaks9092;Note=FDR: 1.2576507E-4
chr01|13101	FindPeaks	11700741	11701246	+	ID=FindPeaks9093;Note=FDR: 0.0
chr01|13101	FindPeaks	11701248	11701867	+	ID=FindPeaks9094;Note=FDR: 1.2576507E-4
chr01|13101	FindPeaks	11712955	11713511	+	ID=FindPeaks9102;Note=FDR: 0.0
chr01|13101	FindPeaks	11727434	11727972	+	ID=FindPeaks9118;Note=FDR: 0.008066991
chr01|13101	FindPeaks	11773127	11773966	+	ID=FindPeaks9157;Note=FDR: 0.008066991
chr01|13101	FindPeaks	11773968	11774532	+	ID=FindPeaks9158;Note=FDR: 3.9670253E-4
chr01|13101	FindPeaks	11776291	11776739	+	ID=FindPeaks9161;Note=FDR: 0.0
chr01|13101	FindPeaks	11776741	11777245	+	ID=FindPeaks9162;Note=FDR: 0.0
chr01|13101	FindPeaks	11777247	11777879	+	ID=FindPeaks9163;Note=FDR: 0.0
chr01|13101	FindPeaks	11777881	11778866	+	ID=FindPeaks9164;Note=FDR: 0.0
chr01|13101	FindPeaks	11797180	11797780	+	ID=FindPeaks9174;Note=FDR: 0.0011761788
chr01|13101	FindPeaks	11849651	11850015	+	ID=FindPeaks9200;Note=FDR: 2.6308867E-6
chr01|13101	FindPeaks	11971612	11972050	+	ID=FindPeaks9253;Note=FDR: 0.01937338
chr01|13101	FindPeaks	11972598	11973259	+	ID=FindPeaks9255;Note=FDR: 0.0
chr01|13101	FindPeaks	11973291	11973767	+	ID=FindPeaks9256;Note=FDR: 0.0011761788
chr01|13101	FindPeaks	12068487	12068924	+	ID=FindPeaks9279;Note=FDR: 0.0011761788
chr01|13101	FindPeaks	12071558	12073208	+	ID=FindPeaks9282;Note=FDR: 0.01937338
chr01|13101	FindPeaks	12075606	12076528	+	ID=FindPeaks9285;Note=FDR: 0.01937338
chr01|13101	FindPeaks	12076804	12077816	+	ID=FindPeaks9286;Note=FDR: 1.2576507E-4
chr01|13101	FindPeaks	12078915	12079881	+	ID=FindPeaks9288;Note=FDR: 0.043232728
chr01|13101	FindPeaks	12085675	12086260	+	ID=FindPeaks9289;Note=FDR: 0.01937338
chr01|13101	FindPeaks	12099199	12099949	+	ID=FindPeaks9299;Note=FDR: 0.01937338
chr01|13101	FindPeaks	12099951	12100311	+	ID=FindPeaks9300;Note=FDR: 0.0
chr01|13101	FindPeaks	12100538	12101152	+	ID=FindPeaks9301;Note=FDR: 6.55308E-5
chr01|13101	FindPeaks	12101154	12101599	+	ID=FindPeaks9302;Note=FDR: 0.008066991
chr01|13101	FindPeaks	12101601	12102307	+	ID=FindPeaks9303;Note=FDR: 2.6848913E-5
chr01|13101	FindPeaks	12102309	12102974	+	ID=FindPeaks9304;Note=FDR: 0.043232728
chr01|13101	FindPeaks	12103114	12103582	+	ID=FindPeaks9305;Note=FDR: 2.6308867E-6
chr01|13101	FindPeaks	12103584	12104319	+	ID=FindPeaks9306;Note=FDR: 0.0011761788
chr01|13101	FindPeaks	12106526	12108029	+	ID=FindPeaks9310;Note=FDR: 0.0
chr01|13101	FindPeaks	12108616	12108939	+	ID=FindPeaks9311;Note=FDR: 0.0032262774
chr01|13101	FindPeaks	12108941	12110371	+	ID=FindPeaks9312;Note=FDR: 0.043232728
chr01|13101	FindPeaks	12110373	12110712	+	ID=FindPeaks9313;Note=FDR: 0.01937338
chr01|13101	FindPeaks	12112419	12113605	+	ID=FindPeaks9317;Note=FDR: 2.6848913E-5
chr01|13101	FindPeaks	12113607	12114733	+	ID=FindPeaks9318;Note=FDR: 3.9670253E-4
chr01|13101	FindPeaks	12117735	12118880	+	ID=FindPeaks9323;Note=FDR: 0.0
chr01|13101	FindPeaks	12120299	12121028	+	ID=FindPeaks9326;Note=FDR: 3.9670253E-4
chr01|13101	FindPeaks	12121030	12121553	+	ID=FindPeaks9327;Note=FDR: 0.043232728
chr01|13101	FindPeaks	12121555	12122061	+	ID=FindPeaks9328;Note=FDR: 0.01937338
chr01|13101	FindPeaks	12122731	12123415	+	ID=FindPeaks9330;Note=FDR: 0.0
chr01|13101	FindPeaks	12123417	12123961	+	ID=FindPeaks9331;Note=FDR: 0.008066991
chr01|13101	FindPeaks	12139780	12140334	+	ID=FindPeaks9352;Note=FDR: 6.55308E-5
chr01|13101	FindPeaks	12142954	12143710	+	ID=FindPeaks9357;Note=FDR: 2.6848913E-5
chr01|13101	FindPeaks	12143712	12144812	+	ID=FindPeaks9358;Note=FDR: 0.0
chr01|13101	FindPeaks	12144814	12145549	+	ID=FindPeaks9359;Note=FDR: 2.6308867E-6
chr01|13101	FindPeaks	12145551	12146149	+	ID=FindPeaks9360;Note=FDR: 0.0011761788
chr01|13101	FindPeaks	12158435	12159635	+	ID=FindPeaks9366;Note=FDR: 0.0
chr01|13101	FindPeaks	12165518	12166423	+	ID=FindPeaks9372;Note=FDR: 0.0011761788
chr01|13101	FindPeaks	12166478	12167874	+	ID=FindPeaks9373;Note=FDR: 3.9670253E-4
chr01|13101	FindPeaks	12167876	12168865	+	ID=FindPeaks9374;Note=FDR: 0.0
chr01|13101	FindPeaks	12169360	12169697	+	ID=FindPeaks9376;Note=FDR: 0.01937338
chr01|13101	FindPeaks	12169699	12170183	+	ID=FindPeaks9377;Note=FDR: 0.008066991
chr01|13101	FindPeaks	12170185	12171153	+	ID=FindPeaks9378;Note=FDR: 0.01937338
chr01|13101	FindPeaks	12184970	12185515	+	ID=FindPeaks9386;Note=FDR: 0.0
chr01|13101	FindPeaks	12186180	12187017	+	ID=FindPeaks9388;Note=FDR: 0.01937338
chr01|13101	FindPeaks	12188407	12189180	+	ID=FindPeaks9390;Note=FDR: 0.008066991
chr01|13101	FindPeaks	12189353	12190809	+	ID=FindPeaks9391;Note=FDR: 1.2576507E-4
chr01|13101	FindPeaks	12190811	12191660	+	ID=FindPeaks9392;Note=FDR: 0.01937338
chr01|13101	FindPeaks	12191662	12192209	+	ID=FindPeaks9393;Note=FDR: 0.0
chr01|13101	FindPeaks	12192211	12192991	+	ID=FindPeaks9394;Note=FDR: 0.0
chr01|13101	FindPeaks	12193964	12194448	+	ID=FindPeaks9397;Note=FDR: 0.043232728
chr01|13101	FindPeaks	12202455	12203317	+	ID=FindPeaks9405;Note=FDR: 2.6848913E-5
chr01|13101	FindPeaks	12203319	12204218	+	ID=FindPeaks9406;Note=FDR: 0.0
chr01|13101	FindPeaks	12211745	12212781	+	ID=FindPeaks9413;Note=FDR: 0.01937338
chr01|13101	FindPeaks	12213091	12213853	+	ID=FindPeaks9414;Note=FDR: 0.0
chr01|13101	FindPeaks	12213855	12214548	+	ID=FindPeaks9415;Note=FDR: 0.0
chr01|13101	FindPeaks	12214550	12215681	+	ID=FindPeaks9416;Note=FDR: 0.0
chr01|13101	FindPeaks	12215776	12216141	+	ID=FindPeaks9417;Note=FDR: 0.01937338
chr01|13101	FindPeaks	12216155	12217042	+	ID=FindPeaks9418;Note=FDR: 0.008066991
chr01|13101	FindPeaks	12217070	12217576	+	ID=FindPeaks9419;Note=FDR: 3.9670253E-4
chr01|13101	FindPeaks	12262154	12262720	+	ID=FindPeaks9451;Note=FDR: 1.2576507E-4
chr01|13101	FindPeaks	12262793	12263538	+	ID=FindPeaks9452;Note=FDR: 0.0011761788
chr01|13101	FindPeaks	12263749	12264157	+	ID=FindPeaks9453;Note=FDR: 0.043232728
chr01|13101	FindPeaks	12274497	12274948	+	ID=FindPeaks9463;Note=FDR: 0.01937338
chr01|13101	FindPeaks	12276735	12277476	+	ID=FindPeaks9465;Note=FDR: 0.043232728
chr01|13101	FindPeaks	12279538	12280426	+	ID=FindPeaks9467;Note=FDR: 0.008066991
chr01|13101	FindPeaks	12286791	12287377	+	ID=FindPeaks9475;Note=FDR: 0.043232728
chr01|13101	FindPeaks	12324968	12325245	+	ID=FindPeaks9504;Note=FDR: 0.0
chr01|13101	FindPeaks	12336960	12337379	+	ID=FindPeaks9513;Note=FDR: 0.01937338
chr01|13101	FindPeaks	12388927	12389644	+	ID=FindPeaks9544;Note=FDR: 0.043232728
chr01|13101	FindPeaks	12402117	12402564	+	ID=FindPeaks9557;Note=FDR: 3.9670253E-4
chr01|13101	FindPeaks	12481175	12481700	+	ID=FindPeaks9573;Note=FDR: 1.2576507E-4
chr01|13101	FindPeaks	12482506	12483049	+	ID=FindPeaks9576;Note=FDR: 0.0
chr01|13101	FindPeaks	12483051	12483594	+	ID=FindPeaks9577;Note=FDR: 0.01937338
chr01|13101	FindPeaks	12483596	12484194	+	ID=FindPeaks9578;Note=FDR: 0.0011761788
chr01|13101	FindPeaks	12484291	12485486	+	ID=FindPeaks9579;Note=FDR: 0.0
chr01|13101	FindPeaks	12485488	12486692	+	ID=FindPeaks9580;Note=FDR: 0.008066991
chr01|13101	FindPeaks	12492748	12493370	+	ID=FindPeaks9589;Note=FDR: 0.008066991
chr01|13101	FindPeaks	12493372	12494602	+	ID=FindPeaks9590;Note=FDR: 0.0032262774
chr01|13101	FindPeaks	12500496	12501418	+	ID=FindPeaks9593;Note=FDR: 0.008066991
chr01|13101	FindPeaks	12502425	12502812	+	ID=FindPeaks9596;Note=FDR: 0.043232728
chr01|13101	FindPeaks	12528945	12530903	+	ID=FindPeaks9602;Note=FDR: 0.0
chr01|13101	FindPeaks	12532500	12533161	+	ID=FindPeaks9606;Note=FDR: 0.0
chr01|13101	FindPeaks	12533267	12535165	+	ID=FindPeaks9607;Note=FDR: 0.0
chr01|13101	FindPeaks	12538554	12540256	+	ID=FindPeaks9612;Note=FDR: 0.0
chr01|13101	FindPeaks	12542611	12544366	+	ID=FindPeaks9614;Note=FDR: 0.0011761788
chr01|13101	FindPeaks	12547766	12548275	+	ID=FindPeaks9619;Note=FDR: 1.2576507E-4
chr01|13101	FindPeaks	12548277	12549297	+	ID=FindPeaks9620;Note=FDR: 0.0
chr01|13101	FindPeaks	12549299	12549950	+	ID=FindPeaks9621;Note=FDR: 0.0
chr01|13101	FindPeaks	12549952	12550750	+	ID=FindPeaks9622;Note=FDR: 0.0
chr01|13101	FindPeaks	12550752	12551488	+	ID=FindPeaks9623;Note=FDR: 2.6308867E-6
chr01|13101	FindPeaks	12551498	12553027	+	ID=FindPeaks9624;Note=FDR: 0.0
chr01|13101	FindPeaks	12553029	12553753	+	ID=FindPeaks9625;Note=FDR: 0.0032262774
chr01|13101	FindPeaks	12557634	12558440	+	ID=FindPeaks9631;Note=FDR: 0.0
chr01|13101	FindPeaks	12558454	12558931	+	ID=FindPeaks9632;Note=FDR: 0.0011761788
chr01|13101	FindPeaks	12558933	12559459	+	ID=FindPeaks9633;Note=FDR: 0.0
chr01|13101	FindPeaks	12560392	12561665	+	ID=FindPeaks9635;Note=FDR: 0.0032262774
chr01|13101	FindPeaks	12561667	12562915	+	ID=FindPeaks9636;Note=FDR: 0.0011761788
chr01|13101	FindPeaks	12563364	12564242	+	ID=FindPeaks9638;Note=FDR: 0.0032262774
chr01|13101	FindPeaks	12564244	12565399	+	ID=FindPeaks9639;Note=FDR: 0.043232728
chr01|13101	FindPeaks	12628867	12629472	+	ID=FindPeaks9678;Note=FDR: 0.0
chr01|13101	FindPeaks	12659302	12661182	+	ID=FindPeaks9712;Note=FDR: 0.0
chr01|13101	FindPeaks	12664964	12666558	+	ID=FindPeaks9716;Note=FDR: 0.0
chr01|13101	FindPeaks	12668837	12669345	+	ID=FindPeaks9719;Note=FDR: 0.043232728
chr01|13101	FindPeaks	12682394	12682863	+	ID=FindPeaks9733;Note=FDR: 1.2576507E-4
chr01|13101	FindPeaks	12727770	12728422	+	ID=FindPeaks9765;Note=FDR: 0.01937338
chr01|13101	FindPeaks	12728514	12730310	+	ID=FindPeaks9766;Note=FDR: 0.0
chr01|13101	FindPeaks	12730312	12731143	+	ID=FindPeaks9767;Note=FDR: 0.0
chr01|13101	FindPeaks	12731278	12732331	+	ID=FindPeaks9768;Note=FDR: 0.0
chr01|13101	FindPeaks	12732333	12733135	+	ID=FindPeaks9769;Note=FDR: 3.9670253E-4
chr01|13101	FindPeaks	12733137	12734975	+	ID=FindPeaks9770;Note=FDR: 0.0
chr01|13101	FindPeaks	12750799	12751291	+	ID=FindPeaks9783;Note=FDR: 0.0
chr01|13101	FindPeaks	12752906	12753510	+	ID=FindPeaks9787;Note=FDR: 0.01937338
chr01|13101	FindPeaks	12754653	12755282	+	ID=FindPeaks9789;Note=FDR: 0.0011761788
chr01|13101	FindPeaks	12786497	12787246	+	ID=FindPeaks9796;Note=FDR: 0.043232728
chr01|13101	FindPeaks	12789733	12790993	+	ID=FindPeaks9800;Note=FDR: 0.043232728
chr01|13101	FindPeaks	12790995	12791644	+	ID=FindPeaks9801;Note=FDR: 0.0
chr01|13101	FindPeaks	12791646	12792680	+	ID=FindPeaks9802;Note=FDR: 3.9670253E-4
chr01|13101	FindPeaks	12859621	12860463	+	ID=FindPeaks9829;Note=FDR: 0.0
chr01|13101	FindPeaks	12860465	12861202	+	ID=FindPeaks9830;Note=FDR: 0.008066991
chr01|13101	FindPeaks	12864880	12865826	+	ID=FindPeaks9835;Note=FDR: 0.0011761788
chr01|13101	FindPeaks	12865828	12867379	+	ID=FindPeaks9836;Note=FDR: 0.0
chr01|13101	FindPeaks	12867381	12867810	+	ID=FindPeaks9837;Note=FDR: 0.0
chr01|13101	FindPeaks	12867812	12869102	+	ID=FindPeaks9838;Note=FDR: 0.0
chr01|13101	FindPeaks	12869256	12869627	+	ID=FindPeaks9839;Note=FDR: 0.0011761788
chr01|13101	FindPeaks	12869629	12870320	+	ID=FindPeaks9840;Note=FDR: 0.0011761788
chr01|13101	FindPeaks	12870322	12870947	+	ID=FindPeaks9841;Note=FDR: 0.0011761788
chr01|13101	FindPeaks	12914356	12915621	+	ID=FindPeaks9879;Note=FDR: 3.9670253E-4
chr01|13101	FindPeaks	12964046	12964531	+	ID=FindPeaks9894;Note=FDR: 0.043232728
chr01|13101	FindPeaks	12965099	12965815	+	ID=FindPeaks9896;Note=FDR: 0.008066991
chr01|13101	FindPeaks	12965817	12966721	+	ID=FindPeaks9897;Note=FDR: 0.043232728
chr01|13101	FindPeaks	13141777	13142673	+	ID=FindPeaks9951;Note=FDR: 0.008066991
chr01|13101	FindPeaks	13142725	13143441	+	ID=FindPeaks9952;Note=FDR: 0.0032262774
chr01|13101	FindPeaks	13157285	13158231	+	ID=FindPeaks9961;Note=FDR: 0.0
chr01|13101	FindPeaks	13158233	13158803	+	ID=FindPeaks9962;Note=FDR: 0.01937338
chr01|13101	FindPeaks	13158855	13160021	+	ID=FindPeaks9963;Note=FDR: 0.0
chr01|13101	FindPeaks	13160023	13160448	+	ID=FindPeaks9964;Note=FDR: 0.0
chr01|13101	FindPeaks	13160450	13161319	+	ID=FindPeaks9965;Note=FDR: 0.0
chr01|13101	FindPeaks	13161321	13162074	+	ID=FindPeaks9966;Note=FDR: 0.0032262774
chr01|13101	FindPeaks	13190408	13190789	+	ID=FindPeaks9972;Note=FDR: 0.043232728
chr01|13101	FindPeaks	13193690	13195306	+	ID=FindPeaks9977;Note=FDR: 0.0011761788
chr01|13101	FindPeaks	13195519	13196042	+	ID=FindPeaks9978;Note=FDR: 0.0
chr01|13101	FindPeaks	13196277	13197590	+	ID=FindPeaks9979;Note=FDR: 2.6848913E-5
chr01|13101	FindPeaks	13197595	13198050	+	ID=FindPeaks9980;Note=FDR: 0.0032262774
chr01|13101	FindPeaks	13218544	13219251	+	ID=FindPeaks9991;Note=FDR: 0.043232728
chr01|13101	FindPeaks	13223831	13224162	+	ID=FindPeaks9998;Note=FDR: 0.01937338
chr01|13101	FindPeaks	13227047	13227552	+	ID=FindPeaks10003;Note=FDR: 0.0032262774
chr01|13101	FindPeaks	13324526	13325743	+	ID=FindPeaks10076;Note=FDR: 2.6848913E-5
chr01|13101	FindPeaks	13325850	13326464	+	ID=FindPeaks10077;Note=FDR: 0.008066991
chr01|13101	FindPeaks	13331007	13331705	+	ID=FindPeaks10082;Note=FDR: 0.043232728
chr01|13101	FindPeaks	13342493	13343654	+	ID=FindPeaks10091;Note=FDR: 6.55308E-5
chr01|13101	FindPeaks	13343656	13344727	+	ID=FindPeaks10092;Note=FDR: 2.6308867E-6
chr01|13101	FindPeaks	13347269	13348065	+	ID=FindPeaks10095;Note=FDR: 0.043232728
chr01|13101	FindPeaks	13365108	13365517	+	ID=FindPeaks10103;Note=FDR: 0.01937338
chr01|13101	FindPeaks	13367801	13368682	+	ID=FindPeaks10106;Note=FDR: 3.9670253E-4
chr01|13101	FindPeaks	13378767	13379856	+	ID=FindPeaks10119;Note=FDR: 3.9670253E-4
chr01|13101	FindPeaks	13397265	13397653	+	ID=FindPeaks10133;Note=FDR: 0.008066991
chr01|13101	FindPeaks	13453019	13454055	+	ID=FindPeaks10168;Note=FDR: 3.9670253E-4
chr01|13101	FindPeaks	13470013	13470734	+	ID=FindPeaks10181;Note=FDR: 0.01937338
chr01|13101	FindPeaks	13470736	13472146	+	ID=FindPeaks10182;Note=FDR: 0.0
chr01|13101	FindPeaks	13472148	13472944	+	ID=FindPeaks10183;Note=FDR: 6.55308E-5
chr01|13101	FindPeaks	13490560	13491207	+	ID=FindPeaks10187;Note=FDR: 2.6848913E-5
chr01|13101	FindPeaks	13491209	13491642	+	ID=FindPeaks10188;Note=FDR: 3.9670253E-4
chr01|13101	FindPeaks	13491644	13492441	+	ID=FindPeaks10189;Note=FDR: 0.0
chr01|13101	FindPeaks	13492443	13493126	+	ID=FindPeaks10190;Note=FDR: 0.0
chr01|13101	FindPeaks	13493250	13493756	+	ID=FindPeaks10191;Note=FDR: 0.0011761788
chr01|13101	FindPeaks	13494548	13495909	+	ID=FindPeaks10193;Note=FDR: 2.6308867E-6
chr01|13101	FindPeaks	13496426	13497249	+	ID=FindPeaks10194;Note=FDR: 2.6308867E-6
chr01|13101	FindPeaks	13497251	13497849	+	ID=FindPeaks10195;Note=FDR: 0.008066991
chr01|13101	FindPeaks	13497851	13498296	+	ID=FindPeaks10196;Note=FDR: 0.0011761788
chr01|13101	FindPeaks	13498387	13499513	+	ID=FindPeaks10197;Note=FDR: 0.0
chr01|13101	FindPeaks	13499515	13500321	+	ID=FindPeaks10198;Note=FDR: 0.0
chr01|13101	FindPeaks	13500323	13501601	+	ID=FindPeaks10199;Note=FDR: 0.008066991
chr01|13101	FindPeaks	13559510	13560959	+	ID=FindPeaks10252;Note=FDR: 0.0
chr01|13101	FindPeaks	13647413	13647957	+	ID=FindPeaks10298;Note=FDR: 0.043232728
chr01|13101	FindPeaks	13819537	13819947	+	ID=FindPeaks10368;Note=FDR: 6.55308E-5
chr01|13101	FindPeaks	13819999	13820763	+	ID=FindPeaks10369;Note=FDR: 0.043232728
chr01|13101	FindPeaks	13821767	13822589	+	ID=FindPeaks10370;Note=FDR: 6.55308E-5
chr01|13101	FindPeaks	13822591	13823281	+	ID=FindPeaks10371;Note=FDR: 0.0
chr01|13101	FindPeaks	13823283	13823648	+	ID=FindPeaks10372;Note=FDR: 0.0
chr01|13101	FindPeaks	13823650	13824347	+	ID=FindPeaks10373;Note=FDR: 0.0
chr01|13101	FindPeaks	13824349	13825023	+	ID=FindPeaks10374;Note=FDR: 0.0
chr01|13101	FindPeaks	13825698	13826435	+	ID=FindPeaks10376;Note=FDR: 0.008066991
chr01|13101	FindPeaks	13829858	13830723	+	ID=FindPeaks10379;Note=FDR: 1.2576507E-4
chr01|13101	FindPeaks	13831396	13832387	+	ID=FindPeaks10381;Note=FDR: 0.0
chr01|13101	FindPeaks	13833597	13833986	+	ID=FindPeaks10383;Note=FDR: 0.0011761788
chr01|13101	FindPeaks	13834104	13834612	+	ID=FindPeaks10384;Note=FDR: 2.6848913E-5
chr01|13101	FindPeaks	13834654	13835467	+	ID=FindPeaks10385;Note=FDR: 0.008066991
chr01|13101	FindPeaks	13835702	13836075	+	ID=FindPeaks10387;Note=FDR: 0.008066991
chr01|13101	FindPeaks	13868609	13869001	+	ID=FindPeaks10399;Note=FDR: 2.6308867E-6
chr01|13101	FindPeaks	13922514	13922886	+	ID=FindPeaks10442;Note=FDR: 0.01937338
chr01|13101	FindPeaks	13929199	13930028	+	ID=FindPeaks10455;Note=FDR: 0.0011761788
chr01|13101	FindPeaks	13930873	13932387	+	ID=FindPeaks10457;Note=FDR: 0.0
chr01|13101	FindPeaks	13932410	13933362	+	ID=FindPeaks10458;Note=FDR: 0.0011761788
chr01|13101	FindPeaks	13939851	13942144	+	ID=FindPeaks10463;Note=FDR: 0.0
chr01|13101	FindPeaks	13942146	13942640	+	ID=FindPeaks10464;Note=FDR: 1.2576507E-4
chr01|13101	FindPeaks	13942825	13943518	+	ID=FindPeaks10465;Note=FDR: 0.0
chr01|13101	FindPeaks	13943820	13945010	+	ID=FindPeaks10466;Note=FDR: 3.9670253E-4
chr01|13101	FindPeaks	13960314	13960655	+	ID=FindPeaks10470;Note=FDR: 6.55308E-5
chr01|13101	FindPeaks	14050353	14050949	+	ID=FindPeaks10519;Note=FDR: 2.6308867E-6
chr01|13101	FindPeaks	14136709	14137487	+	ID=FindPeaks10565;Note=FDR: 0.043232728
chr01|13101	FindPeaks	14150182	14151182	+	ID=FindPeaks10575;Note=FDR: 1.2576507E-4
chr01|13101	FindPeaks	14157142	14157694	+	ID=FindPeaks10580;Note=FDR: 0.01937338
chr01|13101	FindPeaks	14157700	14158321	+	ID=FindPeaks10581;Note=FDR: 1.2576507E-4
chr01|13101	FindPeaks	14174125	14174782	+	ID=FindPeaks10588;Note=FDR: 0.008066991
chr01|13101	FindPeaks	14193924	14194664	+	ID=FindPeaks10600;Note=FDR: 6.55308E-5
chr01|13101	FindPeaks	14194676	14195307	+	ID=FindPeaks10601;Note=FDR: 0.0
chr01|13101	FindPeaks	14195309	14196097	+	ID=FindPeaks10602;Note=FDR: 0.0
chr01|13101	FindPeaks	14196099	14196660	+	ID=FindPeaks10603;Note=FDR: 0.0
chr01|13101	FindPeaks	14196859	14197436	+	ID=FindPeaks10604;Note=FDR: 0.008066991
chr01|13101	FindPeaks	14235520	14235835	+	ID=FindPeaks10621;Note=FDR: 0.0
chr01|13101	FindPeaks	14331988	14332653	+	ID=FindPeaks10693;Note=FDR: 1.2576507E-4
chr01|13101	FindPeaks	14345132	14346739	+	ID=FindPeaks10707;Note=FDR: 1.2576507E-4
chr01|13101	FindPeaks	14364344	14364952	+	ID=FindPeaks10718;Note=FDR: 3.9670253E-4
chr01|13101	FindPeaks	14366500	14366918	+	ID=FindPeaks10721;Note=FDR: 0.0032262774
chr01|13101	FindPeaks	14426229	14426674	+	ID=FindPeaks10764;Note=FDR: 0.0011761788
chr01|13101	FindPeaks	14438670	14439752	+	ID=FindPeaks10778;Note=FDR: 0.01937338
chr01|13101	FindPeaks	14467747	14468151	+	ID=FindPeaks10796;Note=FDR: 0.01937338
[truncated: 39,518 more rows]
